# Supplementary material for: ASH1-catalyzed H3K36 methylation drives gene repression and marks H3K27me2/3-competent chromatin
Source: eLife. 2018 Nov 23;7:e41497. doi: 10.7554/eLife.41497 (PMC6251624; doi:10.7554/eLife.41497)
Supplement: Figure 5—figure supplement 2—Source data 1 . [file elife-41497-fig5-figsupp2-data1.xlsx]

## Sheet: Sheet1
#chrom	start	end	name	score	strand	thickStart	thickEnd	log2
Supercontig_12.7	835355	836493	NCU06938	0	+	835355	836493	8.05624
Supercontig_12.4	5142228	5142904	NCU08818	0	-	5142228	5142904	7.45551
Supercontig_12.3	458930	459470	NCU05678	0	-	458930	459470	7.39319
Supercontig_12.7	166761	170125	NCU09434	0	-	166761	170125	6.50169
Supercontig_12.2	1693424	1694798	NCU16538	0	-	1693424	1694798	6.44401
Supercontig_12.2	1690984	1691833	NCU05472	0	+	1690984	1691833	6.36515
Supercontig_12.1	2531831	2533997	NCU02500	0	-	2531831	2533997	6.22106
Supercontig_12.3	157121	158491	NCU09147	0	-	157121	158491	5.84682
Supercontig_12.7	1169633	1171495	NCU09424	0	+	1169633	1171495	5.7059
Supercontig_12.3	1543834	1544474	NCU06476	0	+	1543834	1544474	5.69155
Supercontig_12.5	419046	420166	NCU07752	0	-	419046	420166	5.68659
Supercontig_12.3	3817377	3818117	NCU00425	0	+	3817377	3818117	5.63358
Supercontig_12.4	597155	597810	NCU16738	0	-	597155	597810	5.57795
Supercontig_12.7	2895887	2896914	NCU02329	0	+	2895887	2896914	5.55055
Supercontig_12.2	1856541	1857540	NCU06823	0	-	1856541	1857540	5.41094
Supercontig_12.6	421149	422696	NCU04697	0	+	421149	422696	5.38433
Supercontig_12.2	1683361	1684546	NCU05467	0	-	1683361	1684546	5.36329
Supercontig_12.2	1685913	1686735	NCU05469	0	+	1685913	1686735	5.32717
Supercontig_12.2	590420	592425	NCU03468	0	-	590420	592425	5.31261
Supercontig_12.2	1688553	1689417	NCU05470	0	-	1688553	1689417	5.25373
Supercontig_12.4	1736376	1737478	NCU06591	0	+	1736376	1737478	5.06829
Supercontig_12.4	838908	840562	NCU04948	0	+	838908	840562	5.00118
Supercontig_12.1	831802	834075	NCU09093	0	-	831802	834075	4.90709
Supercontig_12.3	5252357	5254295	NCU08756	0	-	5252357	5254295	4.88689
Supercontig_12.5	2735002	2737048	NCU01038	0	-	2735002	2737048	4.85428
Supercontig_12.3	5092379	5094174	NCU08796	0	-	5092379	5094174	4.83369
Supercontig_12.7	3759614	3760745	NCU05768	0	+	3759614	3760745	4.76427
Supercontig_12.6	457145	457943	NCU04706	0	+	457145	457943	4.71317
Supercontig_12.6	352642	353170	NCU07051	0	-	352642	353170	4.70322
Supercontig_12.4	1733951	1735169	NCU06590	0	-	1733951	1735169	4.68343
Supercontig_12.7	1595452	1596341	NCU17203	0	-	1595452	1596341	4.60258
Supercontig_12.1	240743	241840	NCU08095	0	-	240743	241840	4.59408
Supercontig_12.6	348238	349971	NCU07053	0	-	348238	349971	4.57832
Supercontig_12.3	4683041	4684305	NCU08223	0	-	4683041	4684305	4.57797
Supercontig_12.3	5115407	5116931	NCU08790	0	-	5115407	5116931	4.49693
Supercontig_12.7	1597988	1598684	NCU06160	0	+	1597988	1598684	4.47784
Supercontig_12.5	6411399	6412219	NCU07152	0	-	6411399	6412219	4.44441
Supercontig_12.7	666582	667654	NCU06888	0	-	666582	667654	4.43903
Supercontig_12.2	1677866	1678593	NCU05463	0	-	1677866	1678593	4.33706
Supercontig_12.4	596220	596899	NCU04879	0	+	596220	596899	4.32946
Supercontig_12.7	760707	762515	NCU06917	0	+	760707	762515	4.29617
Supercontig_12.2	3873517	3875060	NCU08746	0	+	3873517	3875060	4.28828
Supercontig_12.1	720669	724628	NCU09064	0	-	720669	724628	4.27206
Supercontig_12.7	2857515	2858884	NCU02339	0	-	2857515	2858884	4.23287
Supercontig_12.4	5809928	5810747	NCU05190	0	+	5809928	5810747	4.22534
Supercontig_12.6	2119685	2120855	NCU04034	0	+	2119685	2120855	4.20802
Supercontig_12.1	8106186	8106568	NCU00532	0	+	8106186	8106568	4.16849
Supercontig_12.1	6188726	6189327	NCU07370	0	+	6188726	6189327	4.16619
Supercontig_12.4	831062	835957	NCU04947	0	-	831062	835957	4.12546
Supercontig_12.1	8110982	8111450	NCU00529	0	+	8110982	8111450	4.11588
Supercontig_12.7	1592072	1592855	NCU06163	0	-	1592072	1592855	4.10133
Supercontig_12.2	73201	74342	NCU09604	0	-	73201	74342	4.09759
Supercontig_12.5	2884510	2886844	NCU01091	0	+	2884510	2886844	4.04101
Supercontig_12.7	1489438	1491318	NCU04547	0	+	1489438	1491318	3.92146
Supercontig_12.4	5096649	5097060	NCU16876	0	+	5096649	5097060	3.90895
Supercontig_12.4	5806267	5807631	NCU05191	0	-	5806267	5807631	3.86407
Supercontig_12.3	341948	343583	NCU10004	0	-	341948	343583	3.8502
Supercontig_12.2	1414051	1415503	NCU05358	0	+	1414051	1415503	3.81517
Supercontig_12.7	1594420	1595092	NCU17202	0	-	1594420	1595092	3.79748
Supercontig_12.4	864031	865770	NCU04960	0	-	864031	865770	3.7955
Supercontig_12.3	119584	121352	NCU09498	0	+	119584	121352	3.78321
Supercontig_12.2	3005854	3007117	NCU01592	0	+	3005854	3007117	3.76379
Supercontig_12.3	391093	393053	NCU05658	0	-	391093	393053	3.75924
Supercontig_12.4	5201581	5202759	NCU08802	0	-	5201581	5202759	3.71148
Supercontig_12.5	3396269	3397430	NCU16992	0	-	3396269	3397430	3.69976
Supercontig_12.1	9610348	9612668	NCU08615	0	-	9610348	9612668	3.68883
Supercontig_12.7	1171647	1172777	NCU09423	0	-	1171647	1172777	3.68464
Supercontig_12.6	461121	461748	NCU04707	0	+	461121	461748	3.66069
Supercontig_12.4	5006090	5007223	NCU07044	0	-	5006090	5007223	3.64718
Supercontig_12.7	99717	100518	NCU17157	0	-	99717	100518	3.62586
Supercontig_12.1	793681	794386	NCU09081	0	+	793681	794386	3.62484
Supercontig_12.2	1872465	1873199	NCU11340	0	-	1872465	1873199	3.62421
Supercontig_12.2	92165	93129	NCU09597	0	-	92165	93129	3.62189
Supercontig_12.1	6682288	6684487	NCU00932	0	+	6682288	6684487	3.59327
Supercontig_12.6	2127948	2128671	NCU04030	0	+	2127948	2128671	3.52712
Supercontig_12.7	970323	972146	NCU09569	0	-	970323	972146	3.50596
Supercontig_12.4	5250088	5250952	NCU09939	0	-	5250088	5250952	3.50021
Supercontig_12.7	436805	437986	NCU09046	0	-	436805	437986	3.49553
Supercontig_12.3	2418802	2421092	NCU00052	0	-	2418802	2421092	3.48496
Supercontig_12.4	872083	874450	NCU04963	0	+	872083	874450	3.45434
Supercontig_12.1	456741	461929	NCU07484	0	+	456741	461929	3.45298
Supercontig_12.7	1613018	1613812	NCU06155	0	+	1613018	1613812	3.44577
Supercontig_12.5	3666147	3666942	NCU01325	0	-	3666147	3666942	3.44577
Supercontig_12.2	70444	71887	NCU09605	0	+	70444	71887	3.42745
Supercontig_12.7	105745	106779	NCU09278	0	+	105745	106779	3.42619
Supercontig_12.1	8560916	8562566	NCU02964	0	+	8560916	8562566	3.41147
Supercontig_12.5	2745204	2746438	NCU01042	0	-	2745204	2746438	3.40433
Supercontig_12.7	2855647	2856782	NCU02340	0	-	2855647	2856782	3.40091
Supercontig_12.5	6344005	6346229	NCU07176	0	+	6344005	6346229	3.38529
Supercontig_12.3	454998	455457	NCU05676	0	-	454998	455457	3.36563
Supercontig_12.1	2846891	2848053	NCU02593	0	-	2846891	2848053	3.35761
Supercontig_12.3	1312002	1313453	NCU06412	0	-	1312002	1313453	3.35757
Supercontig_12.6	473955	476658	NCU04710	0	+	473955	476658	3.3438
Supercontig_12.7	833410	834699	NCU06937	0	+	833410	834699	3.34024
Supercontig_12.1	3245000	3246399	NCU02700	0	+	3245000	3246399	3.33734
Supercontig_12.5	1403605	1404044	NCU10591	0	+	1403605	1404044	3.32261
Supercontig_12.7	2894400	2895725	NCU17244	0	-	2894400	2895725	3.31578
Supercontig_12.3	2674108	2677336	NCU00118	0	+	2674108	2677336	3.3144
Supercontig_12.6	2000263	2002119	NCU04067	0	+	2000263	2002119	3.30674
Supercontig_12.5	1483736	1486334	NCU04616	0	+	1483736	1486334	3.26266
Supercontig_12.1	6978755	6980502	NCU00845	0	-	6978755	6980502	3.26207
Supercontig_12.7	1539826	1540778	NCU04533	0	+	1539826	1540778	3.24221
Supercontig_12.4	1702410	1703217	NCU06581	0	-	1702410	1703217	3.23634
Supercontig_12.4	5068536	5071343	NCU08839	0	+	5068536	5071343	3.22886
Supercontig_12.6	1690748	1691158	NCU05506	0	-	1690748	1691158	3.20508
Supercontig_12.5	6058226	6058877	NCU09964	0	+	6058226	6058877	3.20484
Supercontig_12.6	185221	187110	NCU07094	0	-	185221	187110	3.19556
Supercontig_12.4	2794146	2795713	NCU06359	0	-	2794146	2795713	3.19303
Supercontig_12.2	51942	53778	NCU09613	0	+	51942	53778	3.19118
Supercontig_12.2	1922616	1925086	NCU06793	0	+	1922616	1925086	3.16372
Supercontig_12.1	1771033	1773687	NCU16341	0	+	1771033	1773687	3.16238
Supercontig_12.7	3524104	3525592	NCU17257	0	-	3524104	3525592	3.16219
Supercontig_12.5	425597	426105	NCU07751	0	+	425597	426105	3.14658
Supercontig_12.1	6186627	6187317	NCU07371	0	+	6186627	6187317	3.14549
Supercontig_12.4	840765	841980	NCU04949	0	-	840765	841980	3.14527
Supercontig_12.4	4993572	4994171	NCU07038	0	+	4993572	4994171	3.13675
Supercontig_12.1	6961881	6962857	NCU00850	0	+	6961881	6962857	3.13515
Supercontig_12.7	1412418	1414475	NCU12026	0	-	1412418	1414475	3.12822
Supercontig_12.4	5080649	5082706	NCU08835	0	+	5080649	5082706	3.11265
Supercontig_12.5	3411589	3412587	NCU16993	0	+	3411589	3412587	3.11252
Supercontig_12.5	5067462	5069571	NCU04169	0	+	5067462	5069571	3.10957
Supercontig_12.2	3168329	3170610	NCU01532	0	+	3168329	3170610	3.06708
Supercontig_12.1	7294157	7295330	NCU00757	0	+	7294157	7295330	3.0667
Supercontig_12.2	424961	425996	NCU03511	0	+	424961	425996	3.0625
Supercontig_12.2	1695025	1696015	NCU16539	0	-	1695025	1696015	3.05133
Supercontig_12.2	568989	570312	NCU03473	0	-	568989	570312	3.04274
Supercontig_12.4	5878978	5881084	NCU05173	0	-	5878978	5881084	3.03561
Supercontig_12.6	358461	359582	NCU07049	0	+	358461	359582	3.02995
Supercontig_12.7	1674022	1676109	NCU06137	0	+	1674022	1676109	3.0248
Supercontig_12.5	6414592	6416401	NCU07150	0	+	6414592	6416401	3.01805
Supercontig_12.7	312099	313727	NCU10539	0	-	312099	313727	3.01233
Supercontig_12.1	4469901	4471900	NCU03078	0	+	4469901	4471900	3.00949
Supercontig_12.1	5181493	5182898	NCU03287	0	-	5181493	5182898	3.00914
Supercontig_12.3	681887	682855	NCU10596	0	-	681887	682855	3.00887
Supercontig_12.2	556355	557915	NCU03478	0	-	556355	557915	3.00498
Supercontig_12.2	311301	313560	NCU03541	0	-	311301	313560	2.99962
Supercontig_12.1	1857193	1858469	NCU01960	0	-	1857193	1858469	2.98247
Supercontig_12.6	4056037	4057091	NCU05018	0	-	4056037	4057091	2.98143
Supercontig_12.7	3671437	3672067	NCU08186	0	-	3671437	3672067	2.97702
Supercontig_12.1	8446849	8449401	NCU03011	0	+	8446849	8449401	2.97192
Supercontig_12.4	5083593	5084985	NCU08834	0	+	5083593	5084985	2.96838
Supercontig_12.5	2941755	2942728	NCU01109	0	-	2941755	2942728	2.96271
Supercontig_12.6	2135895	2136963	NCU04028	0	-	2135895	2136963	2.94635
Supercontig_12.6	678361	680001	NCU04752	0	-	678361	680001	2.9453
Supercontig_12.7	3673504	3674131	NCU08187	0	+	3673504	3674131	2.93798
Supercontig_12.5	1438862	1441160	NCU04625	0	-	1438862	1441160	2.9354
Supercontig_12.6	2297381	2298374	NCU03984	0	+	2297381	2298374	2.93152
Supercontig_12.1	7863270	7865666	NCU00604	0	-	7863270	7865666	2.92794
Supercontig_12.7	3939650	3942251	NCU05822	0	-	3939650	3942251	2.91505
Supercontig_12.6	184160	185089	NCU07095	0	+	184160	185089	2.91378
Supercontig_12.5	2738066	2741721	NCU01039	0	-	2738066	2741721	2.90688
Supercontig_12.5	846342	846893	NCU16939	0	+	846342	846893	2.89434
Supercontig_12.5	5224132	5224405	NCU04214	0	-	5224132	5224405	2.89218
Supercontig_12.6	1509094	1511350	NCU05563	0	+	1509094	1511350	2.88896
Supercontig_12.2	426967	427774	NCU10152	0	+	426967	427774	2.88808
Supercontig_12.2	76424	78257	NCU09603	0	+	76424	78257	2.87744
Supercontig_12.2	4451074	4452364	NCU09491	0	-	4451074	4452364	2.87269
Supercontig_12.6	448719	449858	NCU04703	0	+	448719	449858	2.86308
Supercontig_12.7	1682674	1683877	NCU06134	0	+	1682674	1683877	2.8566
Supercontig_12.7	1740030	1741166	NCU06121	0	+	1740030	1741166	2.84464
Supercontig_12.4	5155352	5157522	NCU08812	0	+	5155352	5157522	2.83576
Supercontig_12.4	4131245	4131791	NCU08680	0	-	4131245	4131791	2.83333
Supercontig_12.7	3036813	3038035	NCU17249	0	-	3036813	3038035	2.8258
Supercontig_12.7	1945324	1946690	NCU06060	0	-	1945324	1946690	2.8218
Supercontig_12.4	3366919	3368637	NCU04436	0	+	3366919	3368637	2.8218
Supercontig_12.5	883996	888431	NCU16942	0	-	883996	888431	2.8119
Supercontig_12.7	3786559	3787520	NCU17272	0	-	3786559	3787520	2.80799
Supercontig_12.7	97673	99690	NCU09280	0	-	97673	99690	2.79764
Supercontig_12.2	3277455	3280490	NCU01496	0	+	3277455	3280490	2.78833
Supercontig_12.5	5497885	5499495	NCU04285	0	+	5497885	5499495	2.77707
Supercontig_12.5	844177	844706	NCU09685	0	-	844177	844706	2.76457
Supercontig_12.4	4084737	4085904	NCU10457	0	-	4084737	4085904	2.73206
Supercontig_12.5	2302671	2303443	NCU03753	0	-	2302671	2303443	2.73062
Supercontig_12.4	1395492	1397836	NCU07905	0	+	1395492	1397836	2.7166
Supercontig_12.5	2843080	2844379	NCU01077	0	-	2843080	2844379	2.71578
Supercontig_12.6	3456056	3457175	NCU05924	0	+	3456056	3457175	2.71102
Supercontig_12.2	651520	652402	NCU03456	0	+	651520	652402	2.70236
Supercontig_12.2	1705733	1707933	NCU05479	0	+	1705733	1707933	2.69429
Supercontig_12.3	1402087	1403413	NCU06434	0	+	1402087	1403413	2.68733
Supercontig_12.6	1321430	1322368	NCU05613	0	-	1321430	1322368	2.68505
Supercontig_12.7	3038677	3039406	NCU17250	0	-	3038677	3039406	2.68096
Supercontig_12.6	1327664	1328743	NCU05611	0	+	1327664	1328743	2.67765
Supercontig_12.4	4989459	4992315	NCU07037	0	-	4989459	4992315	2.67485
Supercontig_12.4	5148854	5150823	NCU08814	0	+	5148854	5150823	2.67329
Supercontig_12.1	7386747	7388890	NCU00732	0	-	7386747	7388890	2.6667
Supercontig_12.6	408407	409970	NCU12075	0	+	408407	409970	2.66243
Supercontig_12.1	3540763	3541793	NCU09372	0	-	3540763	3541793	2.65946
Supercontig_12.6	3494310	3495416	NCU05912	0	+	3494310	3495416	2.65257
Supercontig_12.7	3912801	3914516	NCU05812	0	-	3912801	3914516	2.64413
Supercontig_12.4	3365050	3366731	NCU10965	0	-	3365050	3366731	2.64094
Supercontig_12.5	4958619	4959929	NCU04134	0	+	4958619	4959929	2.63304
Supercontig_12.1	7220199	7221720	NCU00773	0	-	7220199	7221720	2.63177
Supercontig_12.7	719977	721156	NCU06905	0	-	719977	721156	2.62943
Supercontig_12.7	306375	307498	NCU12051	0	-	306375	307498	2.61352
Supercontig_12.6	355361	357848	NCU07050	0	+	355361	357848	2.60991
Supercontig_12.4	3492719	3494173	NCU04398	0	+	3492719	3494173	2.60371
Supercontig_12.4	591010	591907	NCU10502	0	+	591010	591907	2.59891
Supercontig_12.2	558509	561761	NCU03477	0	+	558509	561761	2.59556
Supercontig_12.1	6901540	6903211	NCU00873	0	+	6901540	6903211	2.59439
Supercontig_12.2	927796	928801	NCU03375	0	-	927796	928801	2.58621
Supercontig_12.1	6488908	6491198	NCU00985	0	-	6488908	6491198	2.58421
Supercontig_12.6	1700923	1702041	NCU05503	0	-	1700923	1702041	2.5711
Supercontig_12.7	489632	490041	NCU09060	0	-	489632	490041	2.56815
Supercontig_12.2	4164713	4165274	NCU09339	0	-	4164713	4165274	2.55892
Supercontig_12.2	1696238	1696830	NCU16540	0	-	1696238	1696830	2.5583
Supercontig_12.2	528759	530861	NCU03484	0	+	528759	530861	2.55675
Supercontig_12.6	3797241	3798208	NCU05084	0	-	3797241	3798208	2.55616
Supercontig_12.3	448519	449458	NCU05673	0	-	448519	449458	2.54491
Supercontig_12.4	1198197	1200645	NCU07969	0	+	1198197	1200645	2.5362
Supercontig_12.3	3012538	3014398	NCU00208	0	-	3012538	3014398	2.53416
Supercontig_12.5	4660143	4661351	NCU01462	0	+	4660143	4661351	2.53304
Supercontig_12.1	2202125	2203398	NCU01869	0	+	2202125	2203398	2.51565
Supercontig_12.1	7201093	7201383	NCU00781	0	+	7201093	7201383	2.50674
Supercontig_12.5	2997687	2999110	NCU01138	0	-	2997687	2999110	2.50273
Supercontig_12.3	384221	386039	NCU05655	0	-	384221	386039	2.49549
Supercontig_12.7	3720773	3721718	NCU05755	0	-	3720773	3721718	2.48225
Supercontig_12.1	1741306	1743453	NCU01995	0	-	1741306	1743453	2.47474
Supercontig_12.2	1406366	1408806	NCU11331	0	+	1406366	1408806	2.47129
Supercontig_12.7	744987	746056	NCU06911	0	-	744987	746056	2.46581
Supercontig_12.1	2481600	2483494	NCU02486	0	+	2481600	2483494	2.45601
Supercontig_12.2	107019	108114	NCU09593	0	+	107019	108114	2.44333
Supercontig_12.1	4714981	4717846	NCU10470	0	+	4714981	4717846	2.44283
Supercontig_12.7	2974477	2975368	NCU10231	0	+	2974477	2975368	2.43754
Supercontig_12.2	94845	96218	NCU09596	0	+	94845	96218	2.43483
Supercontig_12.4	4210230	4211223	NCU08654	0	+	4210230	4211223	2.43232
Supercontig_12.4	5831763	5836241	NCU05183	0	+	5831763	5836241	2.43207
Supercontig_12.1	4976200	4979934	NCU03228	0	-	4976200	4979934	2.43039
Supercontig_12.2	333577	334814	NCU03534	0	-	333577	334814	2.4296
Supercontig_12.6	1606163	1606400	NCU05529	0	+	1606163	1606400	2.42
Supercontig_12.7	2889350	2889939	NCU02331	0	-	2889350	2889939	2.4186
Supercontig_12.5	1407505	1410049	NCU04630	0	-	1407505	1410049	2.40726
Supercontig_12.6	346217	348122	NCU07054	0	+	346217	348122	2.40419
Supercontig_12.7	157175	158203	NCU09431	0	-	157175	158203	2.40303
Supercontig_12.4	3226900	3228444	NCU04477	0	-	3226900	3228444	2.40126
Supercontig_12.1	7369024	7369396	NCU00739	0	+	7369024	7369396	2.39806
Supercontig_12.1	7505069	7506488	NCU00698	0	+	7505069	7506488	2.39389
Supercontig_12.4	5089749	5092199	NCU08832	0	+	5089749	5092199	2.39352
Supercontig_12.6	1712559	1714175	NCU05501	0	-	1712559	1714175	2.39237
Supercontig_12.4	3213209	3215130	NCU04482	0	-	3213209	3215130	2.39028
Supercontig_12.3	456204	456978	NCU05677	0	-	456204	456978	2.38606
Supercontig_12.5	319872	320980	NCU07781	0	+	319872	320980	2.38391
Supercontig_12.7	662866	663824	NCU06886	0	-	662866	663824	2.38161
Supercontig_12.4	5004405	5005991	NCU07043	0	+	5004405	5005991	2.37024
Supercontig_12.7	2008175	2009989	NCU06040	0	+	2008175	2009989	2.36501
Supercontig_12.2	1714660	1716206	NCU05483	0	+	1714660	1716206	2.36098
Supercontig_12.3	85930	89527	NCU11405	0	-	85930	89527	2.35495
Supercontig_12.3	3406781	3407751	NCU00312	0	+	3406781	3407751	2.35478
Supercontig_12.1	6480931	6483194	NCU00988	0	+	6480931	6483194	2.35344
Supercontig_12.1	6483062	6485622	NCU00987	0	-	6483062	6485622	2.35212
Supercontig_12.1	2858850	2860711	NCU02597	0	+	2858850	2860711	2.35033
Supercontig_12.4	3438823	3439956	NCU04417	0	+	3438823	3439956	2.34803
Supercontig_12.7	3938127	3939730	NCU05821	0	+	3938127	3939730	2.34628
Supercontig_12.4	5679480	5680940	NCU05229	0	-	5679480	5680940	2.34511
Supercontig_12.2	3801520	3802246	NCU08724	0	-	3801520	3802246	2.34307
Supercontig_12.6	4064966	4066174	NCU05015	0	+	4064966	4066174	2.34093
Supercontig_12.5	6379931	6380604	NCU07163	0	+	6379931	6380604	2.34055
Supercontig_12.1	2189356	2190409	NCU16350	0	-	2189356	2190409	2.33776
Supercontig_12.7	307543	308581	NCU12050	0	-	307543	308581	2.3336
Supercontig_12.2	3081155	3083396	NCU01561	0	-	3081155	3083396	2.33036
Supercontig_12.7	4043299	4044897	NCU05848	0	-	4043299	4044897	2.32912
Supercontig_12.5	3668004	3668876	NCU01326	0	-	3668004	3668876	2.32872
Supercontig_12.7	3740686	3741859	NCU05764	0	-	3740686	3741859	2.32395
Supercontig_12.5	385262	386449	NCU07763	0	+	385262	386449	2.32392
Supercontig_12.4	4082382	4083839	NCU08691	0	-	4082382	4083839	2.31147
Supercontig_12.5	127190	130282	NCU08853	0	+	127190	130282	2.30826
Supercontig_12.7	3558225	3560515	NCU08153	0	+	3558225	3560515	2.30762
Supercontig_12.2	3171145	3174247	NCU01531	0	+	3171145	3174247	2.30572
Supercontig_12.5	822371	823541	NCU09691	0	+	822371	823541	2.30049
Supercontig_12.2	3002794	3004549	NCU01593	0	-	3002794	3004549	2.29923
Supercontig_12.5	5971302	5974966	NCU09856	0	-	5971302	5974966	2.29536
Supercontig_12.5	5209848	5210762	NCU04209	0	+	5209848	5210762	2.29407
Supercontig_12.6	675076	676905	NCU04751	0	-	675076	676905	2.28958
Supercontig_12.4	4983615	4987573	NCU07035	0	+	4983615	4987573	2.28146
Supercontig_12.5	2840277	2840944	NCU01076	0	-	2840277	2840944	2.27503
Supercontig_12.7	1741822	1742686	NCU06120	0	+	1741822	1742686	2.27401
Supercontig_12.4	4972031	4974107	NCU07030	0	+	4972031	4974107	2.27262
Supercontig_12.6	463189	464497	NCU04708	0	-	463189	464497	2.27076
Supercontig_12.2	11641	12594	NCU09633	0	+	11641	12594	2.26482
Supercontig_12.4	801987	804003	NCU04938	0	+	801987	804003	2.25073
Supercontig_12.1	5066430	5068342	NCU03250	0	+	5066430	5068342	2.23638
Supercontig_12.7	3943671	3944751	NCU05823	0	-	3943671	3944751	2.23324
Supercontig_12.4	5144964	5147198	NCU08816	0	+	5144964	5147198	2.22823
Supercontig_12.7	255203	256129	NCU09455	0	+	255203	256129	2.22086
Supercontig_12.4	1703708	1706542	NCU06582	0	-	1703708	1706542	2.22042
Supercontig_12.4	4135399	4135815	NCU08679	0	+	4135399	4135815	2.21986
Supercontig_12.3	2752659	2756067	NCU00138	0	+	2752659	2756067	2.21414
Supercontig_12.1	4758059	4759641	NCU03161	0	+	4758059	4759641	2.21392
Supercontig_12.4	178290	180040	NCU07593	0	+	178290	180040	2.21058
Supercontig_12.5	2945985	2947541	NCU01112	0	+	2945985	2947541	2.20272
Supercontig_12.5	3953061	3955561	NCU01407	0	+	3953061	3955561	2.2026
Supercontig_12.6	3970137	3971439	NCU05038	0	-	3970137	3971439	2.2017
Supercontig_12.5	123875	126548	NCU16913	0	+	123875	126548	2.19851
Supercontig_12.1	2540578	2541400	NCU02503	0	+	2540578	2541400	2.19123
Supercontig_12.5	5529765	5533137	NCU04294	0	+	5529765	5533137	2.18255
Supercontig_12.1	1642516	1645081	NCU02023	0	-	1642516	1645081	2.17965
Supercontig_12.2	168918	170353	NCU03577	0	+	168918	170353	2.1741
Supercontig_12.2	1371343	1373252	NCU05341	0	+	1371343	1373252	2.17372
Supercontig_12.4	5074498	5076403	NCU08837	0	+	5074498	5076403	2.15393
Supercontig_12.4	1675263	1677597	NCU06574	0	+	1675263	1677597	2.15372
Supercontig_12.4	5810736	5812479	NCU05189	0	-	5810736	5812479	2.15075
Supercontig_12.6	195741	196775	NCU07091	0	+	195741	196775	2.14938
Supercontig_12.5	6081632	6083258	NCU07249	0	-	6081632	6083258	2.14758
Supercontig_12.5	5205371	5208662	NCU04208	0	-	5205371	5208662	2.14719
Supercontig_12.1	860999	863156	NCU09103	0	-	860999	863156	2.14301
Supercontig_12.1	638339	642524	NCU07433	0	-	638339	642524	2.14115
Supercontig_12.5	5308850	5310632	NCU04236	0	-	5308850	5310632	2.1375
Supercontig_12.7	1589162	1591040	NCU06164	0	-	1589162	1591040	2.13656
Supercontig_12.2	1852225	1854775	NCU06824	0	+	1852225	1854775	2.13533
Supercontig_12.5	247158	248417	NCU16917	0	+	247158	248417	2.13514
Supercontig_12.4	4974720	4975569	NCU07031	0	-	4974720	4975569	2.12846
Supercontig_12.2	585152	586019	NCU03469	0	+	585152	586019	2.12298
Supercontig_12.2	1711583	1712163	NCU05481	0	+	1711583	1712163	2.1226
Supercontig_12.4	725444	727173	NCU04917	0	-	725444	727173	2.12135
Supercontig_12.5	5260168	5262975	NCU04222	0	+	5260168	5262975	2.11984
Supercontig_12.6	3667331	3668363	NCU17137	0	-	3667331	3668363	2.11657
Supercontig_12.1	448858	451692	NCU07487	0	+	448858	451692	2.11547
Supercontig_12.3	2110131	2114752	NCU06263	0	-	2110131	2114752	2.11398
Supercontig_12.5	2776837	2777695	NCU01054	0	-	2776837	2777695	2.11144
Supercontig_12.4	3329244	3331055	NCU04446	0	+	3329244	3331055	2.11047
Supercontig_12.7	250768	251228	NCU09453	0	-	250768	251228	2.10485
Supercontig_12.1	2815837	2817930	NCU02584	0	+	2815837	2817930	2.09654
Supercontig_12.7	1872440	1873197	NCU06082	0	+	1872440	1873197	2.09124
Supercontig_12.2	571135	571921	NCU03472	0	-	571135	571921	2.09117
Supercontig_12.1	6905714	6906650	NCU00871	0	-	6905714	6906650	2.08999
Supercontig_12.5	244089	245184	NCU07801	0	+	244089	245184	2.088
Supercontig_12.4	1672335	1674848	NCU06573	0	+	1672335	1674848	2.08782
Supercontig_12.7	309572	312054	NCU09990	0	+	309572	312054	2.08457
Supercontig_12.2	562860	563629	NCU03476	0	+	562860	563629	2.08401
Supercontig_12.3	3447696	3448818	NCU00322	0	-	3447696	3448818	2.07929
Supercontig_12.5	1522230	1524693	NCU04608	0	-	1522230	1524693	2.07618
Supercontig_12.1	5183245	5185326	NCU03288	0	+	5183245	5185326	2.06103
Supercontig_12.4	5726516	5727703	NCU16897	0	+	5726516	5727703	2.06096
Supercontig_12.4	5721866	5724272	NCU05216	0	-	5721866	5724272	2.06005
Supercontig_12.2	3204394	3205712	NCU01521	0	-	3204394	3205712	2.05596
Supercontig_12.4	312616	314578	NCU07624	0	+	312616	314578	2.05551
Supercontig_12.5	6417639	6419476	NCU07149	0	+	6417639	6419476	2.05438
Supercontig_12.5	2766020	2767593	NCU01049	0	-	2766020	2767593	2.05248
Supercontig_12.5	6378063	6379103	NCU07164	0	+	6378063	6379103	2.05231
Supercontig_12.5	6191092	6191712	NCU07228	0	+	6191092	6191712	2.04956
Supercontig_12.6	1323215	1324222	NCU17087	0	-	1323215	1324222	2.03599
Supercontig_12.5	2940147	2941404	NCU01108	0	-	2940147	2941404	2.03266
Supercontig_12.7	2005288	2007359	NCU06041	0	-	2005288	2007359	2.03087
Supercontig_12.3	3646239	3648360	NCU00380	0	+	3646239	3648360	2.03063
Supercontig_12.7	673842	675441	NCU06889	0	-	673842	675441	2.02972
Supercontig_12.2	581991	582804	NCU03470	0	+	581991	582804	2.0274
Supercontig_12.4	1516687	1518732	NCU06522	0	-	1516687	1518732	2.02705
Supercontig_12.5	1263116	1263867	NCU10799	0	+	1263116	1263867	2.02027
Supercontig_12.2	541275	546123	NCU03481	0	+	541275	546123	2.01549
Supercontig_12.7	1907905	1909282	NCU06071	0	+	1907905	1909282	2.01375
Supercontig_12.7	3302993	3305819	NCU02215	0	+	3302993	3305819	2.01038
Supercontig_12.3	167659	169481	NCU09151	0	-	167659	169481	2.00793
Supercontig_12.5	249561	252317	NCU07798	0	-	249561	252317	2.00622
Supercontig_12.2	4267287	4268211	NCU09776	0	+	4267287	4268211	2.00566
Supercontig_12.7	3399756	3400462	NCU02189	0	-	3399756	3400462	1.99137
Supercontig_12.4	3199563	3201537	NCU04487	0	-	3199563	3201537	1.98964
Supercontig_12.7	2836418	2838305	NCU02346	0	-	2836418	2838305	1.98806
Supercontig_12.1	7041276	7043025	NCU00826	0	+	7041276	7043025	1.98204
Supercontig_12.2	2524293	2527522	NCU01760	0	+	2524293	2527522	1.97847
Supercontig_12.4	2396702	2398930	NCU08325	0	-	2396702	2398930	1.97689
Supercontig_12.4	1405670	1408124	NCU07901	0	-	1405670	1408124	1.97521
Supercontig_12.1	2588107	2589496	NCU02516	0	+	2588107	2589496	1.9712
Supercontig_12.7	3676228	3677961	NCU08188	0	+	3676228	3677961	1.96756
Supercontig_12.1	2485267	2487530	NCU02487	0	+	2485267	2487530	1.96694
Supercontig_12.3	4873985	4874990	NCU08570	0	+	4873985	4874990	1.96686
Supercontig_12.5	797771	799872	NCU09698	0	-	797771	799872	1.9619
Supercontig_12.4	4941064	4942569	NCU07022	0	+	4941064	4942569	1.95868
Supercontig_12.6	4115922	4117080	NCU05005	0	+	4115922	4117080	1.95809
Supercontig_12.3	159464	161404	NCU09148	0	-	159464	161404	1.95801
Supercontig_12.1	4545682	4548716	NCU03098	0	+	4545682	4548716	1.95662
Supercontig_12.4	1664988	1665321	NCU06570	0	-	1664988	1665321	1.95358
Supercontig_12.6	1324550	1325996	NCU05612	0	-	1324550	1325996	1.95296
Supercontig_12.1	7052991	7055104	NCU00822	0	-	7052991	7055104	1.94777
Supercontig_12.6	3303138	3303378	NCU05962	0	-	3303138	3303378	1.94477
Supercontig_12.2	1408478	1409407	NCU05354	0	-	1408478	1409407	1.94336
Supercontig_12.1	1768125	1768719	NCU01988	0	+	1768125	1768719	1.93918
Supercontig_12.4	3651707	3653390	NCU04356	0	+	3651707	3653390	1.9375
Supercontig_12.1	1769211	1770942	NCU01987	0	-	1769211	1770942	1.93579
Supercontig_12.3	5119160	5119898	NCU08789	0	+	5119160	5119898	1.93553
Supercontig_12.6	339389	340932	NCU07055	0	-	339389	340932	1.93342
Supercontig_12.4	5013219	5014555	NCU07047	0	-	5013219	5014555	1.92728
Supercontig_12.1	3078322	3080970	NCU02655	0	-	3078322	3080970	1.92408
Supercontig_12.4	1415257	1417503	NCU07897	0	+	1415257	1417503	1.92288
Supercontig_12.7	3658154	3659425	NCU11382	0	+	3658154	3659425	1.92274
Supercontig_12.7	1711366	1712979	NCU06127	0	+	1711366	1712979	1.92103
Supercontig_12.5	5430548	5432426	NCU04267	0	-	5430548	5432426	1.91864
Supercontig_12.5	2416518	2418693	NCU03788	0	-	2416518	2418693	1.90684
Supercontig_12.2	219337	223893	NCU03562	0	+	219337	223893	1.90319
Supercontig_12.5	4181888	4183968	NCU10547	0	+	4181888	4183968	1.90176
Supercontig_12.1	1978040	1978736	NCU16344	0	+	1978040	1978736	1.89596
Supercontig_12.7	752011	754265	NCU06913	0	+	752011	754265	1.89156
Supercontig_12.6	1471944	1472940	NCU05572	0	-	1471944	1472940	1.88702
Supercontig_12.2	402016	404462	NCU03518	0	+	402016	404462	1.88606
Supercontig_12.7	3314093	3315402	NCU02212	0	-	3314093	3315402	1.88547
Supercontig_12.3	5205041	5205927	NCU08769	0	+	5205041	5205927	1.88027
Supercontig_12.1	6903394	6904560	NCU00872	0	+	6903394	6904560	1.87664
Supercontig_12.6	603596	605147	NCU04735	0	+	603596	605147	1.86596
Supercontig_12.4	3110769	3113646	NCU11295	0	+	3110769	3113646	1.86287
Supercontig_12.4	1708374	1713522	NCU06583	0	+	1708374	1713522	1.86219
Supercontig_12.6	3739644	3740815	NCU05101	0	+	3739644	3740815	1.86065
Supercontig_12.7	2054858	2056175	NCU06023	0	-	2054858	2056175	1.85213
Supercontig_12.5	2943158	2944641	NCU01111	0	-	2943158	2944641	1.84826
Supercontig_12.5	6155249	6157523	NCU07235	0	+	6155249	6157523	1.84591
Supercontig_12.1	219395	220979	NCU08087	0	-	219395	220979	1.84456
Supercontig_12.3	3505200	3506178	NCU00339	0	-	3505200	3506178	1.84451
Supercontig_12.4	5040717	5041401	NCU08845	0	-	5040717	5041401	1.84274
Supercontig_12.3	589842	592636	NCU10387	0	-	589842	592636	1.84218
Supercontig_12.1	8120542	8122532	NCU00526	0	+	8120542	8122532	1.84197
Supercontig_12.6	1380320	1382611	NCU05597	0	-	1380320	1382611	1.84073
Supercontig_12.7	387565	391911	NCU09031	0	-	387565	391911	1.83926
Supercontig_12.2	4310717	4311708	NCU09761	0	+	4310717	4311708	1.83902
Supercontig_12.3	983810	985578	NCU07822	0	+	983810	985578	1.83813
Supercontig_12.4	4319802	4322059	NCU07338	0	+	4319802	4322059	1.835
Supercontig_12.1	8899462	8900724	NCU02856	0	-	8899462	8900724	1.83333
Supercontig_12.7	759090	760035	NCU06916	0	-	759090	760035	1.8325
Supercontig_12.6	3589307	3590938	NCU05142	0	+	3589307	3590938	1.82916
Supercontig_12.5	3812750	3815365	NCU01376	0	+	3812750	3815365	1.81607
Supercontig_12.4	5829565	5831498	NCU05184	0	+	5829565	5831498	1.81575
Supercontig_12.2	4386696	4388109	NCU09470	0	-	4386696	4388109	1.81374
Supercontig_12.7	747458	749114	NCU06912	0	-	747458	749114	1.81258
Supercontig_12.1	6995308	6996419	NCU00839	0	+	6995308	6996419	1.80984
Supercontig_12.1	8794657	8796468	NCU02889	0	+	8794657	8796468	1.80974
Supercontig_12.1	6486348	6487432	NCU16418	0	+	6486348	6487432	1.80851
Supercontig_12.4	3192551	3193545	NCU16805	0	-	3192551	3193545	1.80837
Supercontig_12.4	1393039	1394295	NCU07906	0	+	1393039	1394295	1.80823
Supercontig_12.1	6954091	6955178	NCU10889	0	+	6954091	6955178	1.80763
Supercontig_12.5	6321293	6323240	NCU07180	0	-	6321293	6323240	1.80681
Supercontig_12.5	889012	890893	NCU09669	0	-	889012	890893	1.80518
Supercontig_12.1	7267093	7271438	NCU00763	0	+	7267093	7271438	1.80316
Supercontig_12.1	3075201	3076628	NCU02654	0	+	3075201	3076628	1.80188
Supercontig_12.1	6895384	6900855	NCU00874	0	-	6895384	6900855	1.80098
Supercontig_12.1	8124142	8125030	NCU00525	0	-	8124142	8125030	1.79755
Supercontig_12.4	5071804	5073692	NCU08838	0	+	5071804	5073692	1.79706
Supercontig_12.4	1946685	1950225	NCU09742	0	-	1946685	1950225	1.79584
Supercontig_12.6	3498112	3500461	NCU05909	0	-	3498112	3500461	1.79079
Supercontig_12.1	1647683	1650672	NCU02022	0	+	1647683	1650672	1.78973
Supercontig_12.7	3931844	3933831	NCU05819	0	+	3931844	3933831	1.78659
Supercontig_12.4	1412640	1413821	NCU07898	0	-	1412640	1413821	1.78243
Supercontig_12.4	4562260	4563309	NCU07273	0	+	4562260	4563309	1.7679
Supercontig_12.1	1917241	1918164	NCU01943	0	-	1917241	1918164	1.76682
Supercontig_12.4	4569438	4572146	NCU07269	0	-	4569438	4572146	1.7639
Supercontig_12.4	846340	849048	NCU04952	0	-	846340	849048	1.76213
Supercontig_12.4	5152831	5154699	NCU08813	0	-	5152831	5154699	1.75529
Supercontig_12.7	3945120	3947787	NCU17278	0	-	3945120	3947787	1.75365
Supercontig_12.6	3102538	3104168	NCU06009	0	-	3102538	3104168	1.75174
Supercontig_12.1	8985308	8986258	NCU16488	0	-	8985308	8986258	1.7468
Supercontig_12.1	5865632	5867880	NCU09213	0	+	5865632	5867880	1.74386
Supercontig_12.7	3097852	3098473	NCU02275	0	-	3097852	3098473	1.73889
Supercontig_12.7	1368618	1370024	NCU09718	0	-	1368618	1370024	1.73768
Supercontig_12.1	9649954	9651509	NCU08630	0	-	9649954	9651509	1.73739
Supercontig_12.1	584436	585580	NCU07449	0	+	584436	585580	1.73193
Supercontig_12.1	764869	766051	NCU09074	0	-	764869	766051	1.72771
Supercontig_12.6	1782697	1784272	NCU10010	0	-	1782697	1784272	1.72579
Supercontig_12.4	1486134	1488199	NCU06513	0	+	1486134	1488199	1.72335
Supercontig_12.1	9014186	9014967	NCU02818	0	+	9014186	9014967	1.72286
Supercontig_12.6	3425872	3427351	NCU05932	0	-	3425872	3427351	1.70589
Supercontig_12.5	1398838	1402240	NCU04631	0	-	1398838	1402240	1.70568
Supercontig_12.1	2493770	2495089	NCU10932	0	+	2493770	2495089	1.70256
Supercontig_12.5	4123064	4123980	NCU06650	0	-	4123064	4123980	1.69986
Supercontig_12.5	2747483	2748371	NCU01043	0	-	2747483	2748371	1.69751
Supercontig_12.5	3548501	3549527	NCU01292	0	-	3548501	3549527	1.69664
Supercontig_12.7	1640837	1642206	NCU06147	0	+	1640837	1642206	1.69389
Supercontig_12.5	2987245	2989434	NCU01134	0	+	2987245	2989434	1.68601
Supercontig_12.5	847715	848306	NCU16940	0	+	847715	848306	1.68237
Supercontig_12.5	5000075	5002854	NCU04147	0	-	5000075	5002854	1.68126
Supercontig_12.2	579167	581801	NCU03471	0	+	579167	581801	1.68062
Supercontig_12.6	482081	483853	NCU17066	0	-	482081	483853	1.67598
Supercontig_12.6	1281024	1282197	NCU05626	0	+	1281024	1282197	1.67492
Supercontig_12.6	1315374	1316610	NCU05615	0	-	1315374	1316610	1.66854
Supercontig_12.1	2488911	2489846	NCU02488	0	-	2488911	2489846	1.66728
Supercontig_12.2	1858295	1859431	NCU06822	0	-	1858295	1859431	1.66564
Supercontig_12.4	5816742	5819374	NCU05188	0	+	5816742	5819374	1.66084
Supercontig_12.1	7337922	7338783	NCU00747	0	-	7337922	7338783	1.65674
Supercontig_12.4	4609836	4611585	NCU11347	0	+	4609836	4611585	1.65316
Supercontig_12.6	2713976	2717182	NCU03861	0	+	2713976	2717182	1.64848
Supercontig_12.7	3361222	3362072	NCU11253	0	+	3361222	3362072	1.64501
Supercontig_12.1	7858581	7859522	NCU00606	0	-	7858581	7859522	1.63847
Supercontig_12.7	912592	913306	NCU09589	0	+	912592	913306	1.63127
Supercontig_12.5	4402795	4405696	NCU06725	0	-	4402795	4405696	1.63011
Supercontig_12.7	1452671	1455571	NCU04557	0	-	1452671	1455571	1.6283
Supercontig_12.4	2795913	2798939	NCU06358	0	-	2795913	2798939	1.62691
Supercontig_12.2	593367	594375	NCU16509	0	+	593367	594375	1.62373
Supercontig_12.4	3650310	3651261	NCU04357	0	+	3650310	3651261	1.62273
Supercontig_12.6	3353033	3355088	NCU05948	0	-	3353033	3355088	1.62154
Supercontig_12.7	466959	468131	NCU09052	0	-	466959	468131	1.62035
Supercontig_12.4	3621473	3622407	NCU04366	0	-	3621473	3622407	1.61928
Supercontig_12.6	50639	54264	NCU07129	0	-	50639	54264	1.61641
Supercontig_12.5	6033312	6034014	NCU09953	0	-	6033312	6034014	1.61562
Supercontig_12.2	926191	927636	NCU03376	0	+	926191	927636	1.61538
Supercontig_12.1	5849600	5852150	NCU09210	0	+	5849600	5852150	1.61527
Supercontig_12.2	546594	548338	NCU16506	0	+	546594	548338	1.61465
Supercontig_12.1	5794353	5796930	NCU09197	0	-	5794353	5796930	1.61369
Supercontig_12.6	3552250	3556833	NCU05154	0	+	3552250	3556833	1.61362
Supercontig_12.4	5335043	5337532	NCU05321	0	+	5335043	5337532	1.60768
Supercontig_12.1	1396136	1397969	NCU02084	0	+	1396136	1397969	1.60636
Supercontig_12.4	1775444	1779462	NCU06604	0	-	1775444	1779462	1.60383
Supercontig_12.5	4580027	4584044	NCU09556	0	+	4580027	4584044	1.60086
Supercontig_12.1	5179767	5180416	NCU03286	0	+	5179767	5180416	1.59939
Supercontig_12.5	6235621	6236738	NCU07209	0	-	6235621	6236738	1.59755
Supercontig_12.6	1422726	1425193	NCU05585	0	+	1422726	1425193	1.59734
Supercontig_12.1	2199565	2201526	NCU01870	0	+	2199565	2201526	1.59607
Supercontig_12.4	3381153	3381759	NCU04432	0	+	3381153	3381759	1.59467
Supercontig_12.6	3220977	3222927	NCU05977	0	-	3220977	3222927	1.59366
Supercontig_12.4	4330307	4332976	NCU07335	0	-	4330307	4332976	1.59313
Supercontig_12.2	1410594	1412436	NCU05356	0	+	1410594	1412436	1.58974
Supercontig_12.7	887935	888688	NCU06954	0	+	887935	888688	1.58963
Supercontig_12.1	243323	246248	NCU08096	0	-	243323	246248	1.58949
Supercontig_12.7	3000287	3000882	NCU02301	0	+	3000287	3000882	1.58543
Supercontig_12.7	769864	770979	NCU06920	0	+	769864	770979	1.58329
Supercontig_12.7	1449281	1451069	NCU10865	0	-	1449281	1451069	1.57607
Supercontig_12.4	3162544	3164692	NCU04500	0	-	3162544	3164692	1.57557
Supercontig_12.2	341951	342800	NCU03531	0	+	341951	342800	1.56993
Supercontig_12.6	3287407	3290173	NCU05964	0	-	3287407	3290173	1.56498
Supercontig_12.1	758473	759986	NCU09072	0	+	758473	759986	1.56353
Supercontig_12.1	1627024	1628920	NCU02030	0	+	1627024	1628920	1.56141
Supercontig_12.4	2128036	2130158	NCU07709	0	+	2128036	2130158	1.55628
Supercontig_12.5	1447984	1451212	NCU04623	0	-	1447984	1451212	1.55537
Supercontig_12.1	7857816	7858572	NCU00607	0	+	7857816	7858572	1.55514
Supercontig_12.7	1615134	1617352	NCU06153	0	-	1615134	1617352	1.55438
Supercontig_12.1	4760325	4760970	NCU03162	0	+	4760325	4760970	1.55276
Supercontig_12.5	1578711	1580450	NCU04593	0	+	1578711	1580450	1.54941
Supercontig_12.5	1633675	1635256	NCU04574	0	-	1633675	1635256	1.54919
Supercontig_12.5	2844220	2846673	NCU01078	0	-	2844220	2846673	1.54327
Supercontig_12.1	7490346	7491136	NCU00704	0	+	7490346	7491136	1.54104
Supercontig_12.1	453918	454759	NCU07486	0	-	453918	454759	1.53947
Supercontig_12.1	969498	974473	NCU02178	0	+	969498	974473	1.53805
Supercontig_12.5	5301947	5304091	NCU04234	0	-	5301947	5304091	1.5312
Supercontig_12.1	9423600	9424338	NCU16494	0	+	9423600	9424338	1.53109
Supercontig_12.5	4933883	4934715	NCU04126	0	+	4933883	4934715	1.52877
Supercontig_12.3	1059963	1062628	NCU07840	0	-	1059963	1062628	1.52867
Supercontig_12.3	273674	274366	NCU09180	0	+	273674	274366	1.52757
Supercontig_12.7	1228533	1229859	NCU09403	0	+	1228533	1229859	1.52726
Supercontig_12.5	1714455	1721951	NCU03584	0	-	1714455	1721951	1.52512
Supercontig_12.7	713338	714157	NCU06902	0	+	713338	714157	1.52149
Supercontig_12.6	1698918	1699652	NCU05504	0	+	1698918	1699652	1.52108
Supercontig_12.6	3736511	3737840	NCU05102	0	+	3736511	3737840	1.51884
Supercontig_12.1	7067678	7069718	NCU00817	0	+	7067678	7069718	1.51868
Supercontig_12.4	2694656	2696462	NCU06384	0	-	2694656	2696462	1.51818
Supercontig_12.5	3265577	3267915	NCU01214	0	+	3265577	3267915	1.51158
Supercontig_12.4	3368579	3370877	NCU04435	0	-	3368579	3370877	1.51041
Supercontig_12.7	1903533	1905871	NCU06072	0	+	1903533	1905871	1.50954
Supercontig_12.5	5827562	5828087	NCU17038	0	-	5827562	5828087	1.50797
Supercontig_12.7	911010	911974	NCU09590	0	+	911010	911974	1.50763
Supercontig_12.2	147606	148334	NCU03582	0	-	147606	148334	1.5076
Supercontig_12.5	2685462	2687523	NCU01014	0	+	2685462	2687523	1.5061
Supercontig_12.5	2742940	2745877	NCU01041	0	+	2742940	2745877	1.5038
Supercontig_12.3	3351811	3352144	NCU00297	0	-	3351811	3352144	1.50217
Supercontig_12.4	1601236	1605157	NCU06548	0	+	1601236	1605157	1.50132
Supercontig_12.4	4720296	4723025	NCU06973	0	+	4720296	4723025	1.50088
Supercontig_12.4	1410132	1412473	NCU07899	0	+	1410132	1412473	1.49695
Supercontig_12.2	565861	567505	NCU03474	0	-	565861	567505	1.49561
Supercontig_12.3	3582791	3585205	NCU00363	0	+	3582791	3585205	1.49435
Supercontig_12.2	3008571	3010466	NCU01591	0	+	3008571	3010466	1.49427
Supercontig_12.3	597467	598705	NCU05711	0	-	597467	598705	1.49315
Supercontig_12.6	1356620	1359398	NCU05604	0	-	1356620	1359398	1.48983
Supercontig_12.2	3827141	3829394	NCU08734	0	-	3827141	3829394	1.48855
Supercontig_12.1	1611868	1615028	NCU02034	0	+	1611868	1615028	1.48746
Supercontig_12.3	4360235	4362736	NCU07559	0	-	4360235	4362736	1.4867
Supercontig_12.4	4673482	4674868	NCU16861	0	-	4673482	4674868	1.4853
Supercontig_12.4	3499420	3501593	NCU04396	0	+	3499420	3501593	1.48443
Supercontig_12.4	4669932	4671737	NCU06961	0	+	4669932	4671737	1.47681
Supercontig_12.1	400254	401476	NCU07499	0	+	400254	401476	1.4757
Supercontig_12.3	981618	983387	NCU07821	0	+	981618	983387	1.4753
Supercontig_12.5	5156415	5157362	NCU17026	0	+	5156415	5157362	1.47521
Supercontig_12.5	6032207	6032868	NCU09952	0	-	6032207	6032868	1.47307
Supercontig_12.4	842180	843392	NCU04950	0	-	842180	843392	1.47152
Supercontig_12.1	7271710	7273785	NCU00762	0	-	7271710	7273785	1.46806
Supercontig_12.2	1403406	1404491	NCU05351	0	-	1403406	1404491	1.46616
Supercontig_12.6	1469357	1470935	NCU10186	0	-	1469357	1470935	1.46557
Supercontig_12.6	1940507	1942145	NCU04085	0	+	1940507	1942145	1.46543
Supercontig_12.4	3495636	3497711	NCU04397	0	-	3495636	3497711	1.46373
Supercontig_12.5	657737	659487	NCU16929	0	+	657737	659487	1.46076
Supercontig_12.6	2002238	2004715	NCU04066	0	-	2002238	2004715	1.45587
Supercontig_12.1	6947842	6948649	NCU00855	0	+	6947842	6948649	1.45086
Supercontig_12.4	5800854	5803581	NCU05193	0	+	5800854	5803581	1.44904
Supercontig_12.1	1818996	1821069	NCU01972	0	-	1818996	1821069	1.4428
Supercontig_12.6	3593384	3597540	NCU10883	0	-	3593384	3597540	1.43433
Supercontig_12.1	5308489	5310514	NCU03323	0	-	5308489	5310514	1.4318
Supercontig_12.5	5063062	5065541	NCU04168	0	-	5063062	5065541	1.42888
Supercontig_12.7	3449264	3450415	NCU08125	0	+	3449264	3450415	1.42879
Supercontig_12.6	3545826	3547617	NCU05156	0	+	3545826	3547617	1.42426
Supercontig_12.1	7866342	7866842	NCU00603	0	-	7866342	7866842	1.41904
Supercontig_12.2	2398025	2399598	NCU16555	0	-	2398025	2399598	1.41365
Supercontig_12.4	3224188	3226516	NCU04478	0	+	3224188	3226516	1.41025
Supercontig_12.7	1614140	1614744	NCU06154	0	+	1614140	1614744	1.41008
Supercontig_12.7	3732137	3732836	NCU05760	0	-	3732137	3732836	1.4091
Supercontig_12.1	6183752	6185475	NCU07372	0	+	6183752	6185475	1.40761
Supercontig_12.6	1317742	1319201	NCU05614	0	-	1317742	1319201	1.40721
Supercontig_12.1	5853013	5856857	NCU09211	0	-	5853013	5856857	1.40507
Supercontig_12.6	446380	447917	NCU04702	0	+	446380	447917	1.40166
Supercontig_12.5	6362122	6362862	NCU17050	0	-	6362122	6362862	1.40154
Supercontig_12.1	7194840	7196850	NCU00782	0	+	7194840	7196850	1.40146
Supercontig_12.4	1352349	1355222	NCU07920	0	-	1352349	1355222	1.39911
Supercontig_12.6	3477013	3478993	NCU05918	0	+	3477013	3478993	1.39849
Supercontig_12.5	1601425	1602198	NCU04586	0	-	1601425	1602198	1.39649
Supercontig_12.3	665621	666576	NCU05728	0	-	665621	666576	1.39524
Supercontig_12.4	4988985	4989741	NCU07036	0	+	4988985	4989741	1.3925
Supercontig_12.1	5291483	5294396	NCU03318	0	+	5291483	5294396	1.39149
Supercontig_12.1	4761126	4762580	NCU03163	0	-	4761126	4762580	1.38819
Supercontig_12.7	1521999	1523752	NCU04537	0	-	1521999	1523752	1.38805
Supercontig_12.6	1428748	1429933	NCU05584	0	+	1428748	1429933	1.38757
Supercontig_12.5	2769231	2770004	NCU01050	0	+	2769231	2770004	1.38708
Supercontig_12.2	4323534	4325867	NCU09759	0	+	4323534	4325867	1.38476
Supercontig_12.7	460247	461564	NCU11396	0	-	460247	461564	1.38183
Supercontig_12.4	1519862	1522161	NCU06523	0	+	1519862	1522161	1.38029
Supercontig_12.1	587089	588592	NCU07448	0	+	587089	588592	1.37811
Supercontig_12.6	391603	392299	NCU04689	0	-	391603	392299	1.37367
Supercontig_12.3	595536	597110	NCU05710	0	-	595536	597110	1.37251
Supercontig_12.2	470491	472087	NCU03499	0	+	470491	472087	1.37088
Supercontig_12.7	3659954	3662006	NCU11383	0	+	3659954	3662006	1.37065
Supercontig_12.3	460978	462154	NCU05679	0	-	460978	462154	1.3672
Supercontig_12.5	5872681	5873113	NCU08971	0	-	5872681	5873113	1.36456
Supercontig_12.1	6369134	6371279	NCU09876	0	+	6369134	6371279	1.36379
Supercontig_12.4	1420444	1423398	NCU07896	0	-	1420444	1423398	1.36351
Supercontig_12.5	1817077	1818237	NCU03604	0	+	1817077	1818237	1.36319
Supercontig_12.5	4936675	4937890	NCU04128	0	-	4936675	4937890	1.36024
Supercontig_12.4	636405	638705	NCU04887	0	-	636405	638705	1.35814
Supercontig_12.4	862291	863691	NCU04959	0	+	862291	863691	1.35768
Supercontig_12.2	3066926	3068568	NCU01566	0	+	3066926	3068568	1.35653
Supercontig_12.5	3302201	3305233	NCU01231	0	-	3302201	3305233	1.35572
Supercontig_12.6	3391217	3393445	NCU05938	0	+	3391217	3393445	1.35508
Supercontig_12.1	5427658	5428136	NCU16398	0	+	5427658	5428136	1.35502
Supercontig_12.4	5881420	5885111	NCU05172	0	-	5881420	5885111	1.3529
Supercontig_12.6	3461037	3464101	NCU05923	0	+	3461037	3464101	1.34808
Supercontig_12.4	2937711	2940554	NCU06316	0	-	2937711	2940554	1.34528
Supercontig_12.6	2319356	2320443	NCU03977	0	-	2319356	2320443	1.33836
Supercontig_12.1	7011827	7013934	NCU00834	0	-	7011827	7013934	1.33218
Supercontig_12.5	3412645	3413551	NCU01261	0	-	3412645	3413551	1.32651
Supercontig_12.1	5523060	5524755	NCU08383	0	-	5523060	5524755	1.32463
Supercontig_12.6	4117159	4118515	NCU05004	0	-	4117159	4118515	1.32004
Supercontig_12.2	1395211	1398379	NCU05349	0	+	1395211	1398379	1.31928
Supercontig_12.4	5086126	5087106	NCU08833	0	+	5086126	5087106	1.31897
Supercontig_12.6	155204	156962	NCU12069	0	+	155204	156962	1.31847
Supercontig_12.4	5819687	5821483	NCU05187	0	+	5819687	5821483	1.31117
Supercontig_12.6	3504972	3506428	NCU05906	0	+	3504972	3506428	1.31013
Supercontig_12.4	2854774	2857076	NCU06339	0	-	2854774	2857076	1.30661
Supercontig_12.1	2265840	2267170	NCU01849	0	-	2265840	2267170	1.30655
Supercontig_12.2	3944413	3949668	NCU08404	0	+	3944413	3949668	1.30484
Supercontig_12.6	415556	416596	NCU04695	0	+	415556	416596	1.30198
Supercontig_12.1	8104309	8105278	NCU00533	0	+	8104309	8105278	1.30064
Supercontig_12.1	5664239	5666785	NCU08349	0	-	5664239	5666785	1.29998
Supercontig_12.7	1515880	1520041	NCU04538	0	-	1515880	1520041	1.29996
Supercontig_12.2	3471835	3472860	NCU08495	0	+	3471835	3472860	1.29887
Supercontig_12.3	5228165	5229513	NCU16716	0	-	5228165	5229513	1.29734
Supercontig_12.6	2137955	2139189	NCU04027	0	-	2137955	2139189	1.29647
Supercontig_12.4	2818202	2818946	NCU06350	0	-	2818202	2818946	1.29122
Supercontig_12.7	1455826	1457586	NCU04556	0	+	1455826	1457586	1.28844
Supercontig_12.1	1373702	1376146	NCU02087	0	+	1373702	1376146	1.28371
Supercontig_12.6	1313343	1314856	NCU05616	0	+	1313343	1314856	1.27852
Supercontig_12.7	4065593	4068717	NCU05855	0	+	4065593	4068717	1.27778
Supercontig_12.4	4086895	4089090	NCU10458	0	-	4086895	4089090	1.27731
Supercontig_12.7	4159789	4161469	NCU05884	0	-	4159789	4161469	1.27645
Supercontig_12.6	3213963	3218034	NCU05978	0	-	3213963	3218034	1.27588
Supercontig_12.4	5773186	5775895	NCU05201	0	+	5773186	5775895	1.27503
Supercontig_12.1	2589619	2590607	NCU16362	0	-	2589619	2590607	1.27338
Supercontig_12.1	359461	361343	NCU07508	0	+	359461	361343	1.27295
Supercontig_12.4	3023798	3024389	NCU06288	0	-	3023798	3024389	1.27234
Supercontig_12.5	5213972	5215810	NCU04211	0	-	5213972	5215810	1.26432
Supercontig_12.7	470099	471361	NCU09053	0	+	470099	471361	1.26274
Supercontig_12.7	257735	259406	NCU09456	0	-	257735	259406	1.26063
Supercontig_12.7	3869271	3872287	NCU05801	0	-	3869271	3872287	1.26056
Supercontig_12.1	4104872	4108609	NCU09805	0	+	4104872	4108609	1.26
Supercontig_12.6	467359	467683	NCU12078	0	-	467359	467683	1.25777
Supercontig_12.2	422204	423659	NCU03512	0	+	422204	423659	1.25669
Supercontig_12.5	3730156	3732570	NCU01348	0	-	3730156	3732570	1.2524
Supercontig_12.6	1267199	1267961	NCU05631	0	+	1267199	1267961	1.25188
Supercontig_12.5	399499	400274	NCU11038	0	+	399499	400274	1.25132
Supercontig_12.7	767889	769571	NCU06919	0	+	767889	769571	1.25128
Supercontig_12.3	4811605	4812655	NCU08261	0	+	4811605	4812655	1.24973
Supercontig_12.3	1355522	1357264	NCU06423	0	+	1355522	1357264	1.24952
Supercontig_12.7	1261490	1263991	NCU09391	0	-	1261490	1263991	1.24557
Supercontig_12.7	3362150	3363258	NCU02199	0	-	3362150	3363258	1.24497
Supercontig_12.4	844194	845210	NCU04951	0	-	844194	845210	1.24259
Supercontig_12.5	6412875	6413555	NCU07151	0	+	6412875	6413555	1.24158
Supercontig_12.7	373866	375660	NCU09027	0	-	373866	375660	1.24132
Supercontig_12.5	1444534	1446688	NCU04624	0	+	1444534	1446688	1.23896
Supercontig_12.4	5077422	5079517	NCU08836	0	+	5077422	5079517	1.23814
Supercontig_12.3	539312	539775	NCU16616	0	+	539312	539775	1.23617
Supercontig_12.7	2854211	2855592	NCU02341	0	+	2854211	2855592	1.23305
Supercontig_12.5	82745	84229	NCU08865	0	-	82745	84229	1.23126
Supercontig_12.4	4671659	4672904	NCU16860	0	-	4671659	4672904	1.22962
Supercontig_12.2	1007750	1011083	NCU03351	0	+	1007750	1011083	1.22626
Supercontig_12.2	564402	565440	NCU03475	0	+	564402	565440	1.22558
Supercontig_12.7	1482980	1486172	NCU10910	0	+	1482980	1486172	1.22238
Supercontig_12.4	3625137	3626054	NCU04365	0	-	3625137	3626054	1.22068
Supercontig_12.1	7501962	7504280	NCU00699	0	+	7501962	7504280	1.21904
Supercontig_12.5	2794424	2795429	NCU01060	0	+	2794424	2795429	1.2077
Supercontig_12.3	5090231	5091512	NCU08797	0	+	5090231	5091512	1.20627
Supercontig_12.3	3595561	3598471	NCU00367	0	-	3595561	3598471	1.20085
Supercontig_12.3	1586495	1589120	NCU06486	0	+	1586495	1589120	1.20053
Supercontig_12.5	364243	364725	NCU07770	0	-	364243	364725	1.19942
Supercontig_12.4	3189038	3191074	NCU04491	0	-	3189038	3191074	1.19757
Supercontig_12.1	3072560	3074314	NCU02653	0	-	3072560	3074314	1.19731
Supercontig_12.5	571751	573454	NCU09837	0	+	571751	573454	1.1944
Supercontig_12.2	3079220	3080410	NCU01562	0	-	3079220	3080410	1.19209
Supercontig_12.6	2334468	2340044	NCU03974	0	+	2334468	2340044	1.19194
Supercontig_12.6	1523629	1526819	NCU05557	0	-	1523629	1526819	1.19184
Supercontig_12.1	8107982	8108632	NCU00531	0	+	8107982	8108632	1.19177
Supercontig_12.1	5908530	5909613	NCU09225	0	+	5908530	5909613	1.19101
Supercontig_12.4	5137086	5142169	NCU08820	0	+	5137086	5142169	1.19043
Supercontig_12.4	1439777	1440317	NCU07892	0	+	1439777	1440317	1.18986
Supercontig_12.4	413468	413878	NCU07653	0	+	413468	413878	1.18699
Supercontig_12.3	1350647	1352704	NCU06422	0	+	1350647	1352704	1.18325
Supercontig_12.6	3464915	3467019	NCU05922	0	+	3464915	3467019	1.18283
Supercontig_12.7	3440338	3443437	NCU08123	0	+	3440338	3443437	1.18086
Supercontig_12.6	4020108	4020971	NCU17150	0	+	4020108	4020971	1.17985
Supercontig_12.2	3044746	3046162	NCU01573	0	+	3044746	3046162	1.17899
Supercontig_12.5	832625	833762	NCU10659	0	+	832625	833762	1.17857
Supercontig_12.5	5436818	5440700	NCU04269	0	+	5436818	5440700	1.17815
Supercontig_12.3	453711	454278	NCU05675	0	-	453711	454278	1.17727
Supercontig_12.2	812064	813252	NCU03413	0	+	812064	813252	1.17645
Supercontig_12.2	3875260	3877329	NCU08747	0	-	3875260	3877329	1.17301
Supercontig_12.4	307995	309679	NCU07623	0	+	307995	309679	1.17286
Supercontig_12.7	692575	694655	NCU06895	0	+	692575	694655	1.17242
Supercontig_12.3	2247189	2248570	NCU16648	0	-	2247189	2248570	1.16963
Supercontig_12.5	5975681	5977842	NCU09857	0	+	5975681	5977842	1.16858
Supercontig_12.7	1264602	1266767	NCU09390	0	-	1264602	1266767	1.16811
Supercontig_12.5	2948245	2949736	NCU01113	0	+	2948245	2949736	1.16702
Supercontig_12.1	5834892	5835993	NCU16406	0	+	5834892	5835993	1.16609
Supercontig_12.3	3073145	3073825	NCU00224	0	-	3073145	3073825	1.16418
Supercontig_12.5	4002178	4005467	NCU01417	0	-	4002178	4005467	1.16413
Supercontig_12.3	3424249	3426569	NCU00318	0	-	3424249	3426569	1.15467
Supercontig_12.6	3954730	3956842	NCU05042	0	+	3954730	3956842	1.1531
Supercontig_12.5	239109	239682	NCU16916	0	+	239109	239682	1.15076
Supercontig_12.1	7266072	7266621	NCU00764	0	+	7266072	7266621	1.14565
Supercontig_12.6	3322516	3326426	NCU05956	0	-	3322516	3326426	1.14487
Supercontig_12.6	3092609	3097787	NCU06011	0	+	3092609	3097787	1.14369
Supercontig_12.2	866376	868376	NCU03392	0	+	866376	868376	1.13891
Supercontig_12.2	3718786	3722533	NCU08697	0	+	3718786	3722533	1.13537
Supercontig_12.1	1087389	1089342	NCU02146	0	+	1087389	1089342	1.13281
Supercontig_12.6	1487478	1488756	NCU05567	0	-	1487478	1488756	1.13196
Supercontig_12.1	5511748	5512901	NCU08387	0	-	5511748	5512901	1.13188
Supercontig_12.7	1370477	1371973	NCU09717	0	+	1370477	1371973	1.13154
Supercontig_12.1	5306515	5307844	NCU03322	0	-	5306515	5307844	1.13061
Supercontig_12.7	2844933	2848061	NCU02343	0	-	2844933	2848061	1.13058
Supercontig_12.7	103087	105216	NCU09279	0	+	103087	105216	1.13024
Supercontig_12.1	8473419	8474307	NCU03000	0	-	8473419	8474307	1.12427
Supercontig_12.1	2364181	2366871	NCU09978	0	+	2364181	2366871	1.12281
Supercontig_12.7	3311550	3314118	NCU02213	0	+	3311550	3314118	1.11303
Supercontig_12.6	1282164	1284360	NCU05625	0	-	1282164	1284360	1.11282
Supercontig_12.5	305389	306092	NCU07786	0	-	305389	306092	1.11225
Supercontig_12.4	410279	412264	NCU07652	0	+	410279	412264	1.111
Supercontig_12.6	3542965	3545802	NCU05157	0	+	3542965	3545802	1.10702
Supercontig_12.6	1735830	1736881	NCU05494	0	-	1735830	1736881	1.10537
Supercontig_12.1	2230996	2232628	NCU01860	0	-	2230996	2232628	1.10344
Supercontig_12.5	380552	382108	NCU07765	0	+	380552	382108	1.10304
Supercontig_12.3	3375531	3377178	NCU00305	0	+	3375531	3377178	1.10115
Supercontig_12.3	4367074	4370741	NCU07557	0	+	4367074	4370741	1.09775
Supercontig_12.3	4987875	4988967	NCU08541	0	+	4987875	4988967	1.09758
Supercontig_12.4	4706111	4709560	NCU06971	0	-	4706111	4709560	1.09578
Supercontig_12.6	2103735	2105031	NCU04038	0	+	2103735	2105031	1.09313
Supercontig_12.4	3615962	3618007	NCU04367	0	-	3615962	3618007	1.09244
Supercontig_12.1	4632271	4635545	NCU03121	0	+	4632271	4635545	1.09241
Supercontig_12.5	6239637	6241091	NCU07207	0	-	6239637	6241091	1.09194
Supercontig_12.1	397224	398634	NCU07500	0	+	397224	398634	1.08688
Supercontig_12.5	5298238	5300212	NCU04233	0	-	5298238	5300212	1.08518
Supercontig_12.6	2141978	2144268	NCU04025	0	-	2141978	2144268	1.08409
Supercontig_12.1	8100567	8102291	NCU00534	0	+	8100567	8102291	1.08381
Supercontig_12.7	886584	887314	NCU06953	0	+	886584	887314	1.08369
Supercontig_12.1	5626577	5627624	NCU08361	0	-	5626577	5627624	1.08318
Supercontig_12.2	588431	589402	NCU11054	0	-	588431	589402	1.08257
Supercontig_12.2	3176117	3176801	NCU01530	0	+	3176117	3176801	1.0805
Supercontig_12.2	34370	35627	NCU09623	0	-	34370	35627	1.07984
Supercontig_12.5	4942356	4944707	NCU04130	0	+	4942356	4944707	1.07526
Supercontig_12.2	3830350	3832192	NCU08735	0	-	3830350	3832192	1.07157
Supercontig_12.5	488965	491684	NCU07736	0	+	488965	491684	1.07059
Supercontig_12.3	3409596	3410778	NCU00313	0	+	3409596	3410778	1.0704
Supercontig_12.2	3800067	3800616	NCU08723	0	-	3800067	3800616	1.06483
Supercontig_12.5	2584082	2586225	NCU03843	0	-	2584082	2586225	1.06397
Supercontig_12.7	3554687	3557629	NCU08152	0	+	3554687	3557629	1.06357
Supercontig_12.3	230216	233968	NCU09167	0	-	230216	233968	1.05925
Supercontig_12.6	429843	431472	NCU04701	0	+	429843	431472	1.05591
Supercontig_12.5	3251608	3254017	NCU01210	0	-	3251608	3254017	1.05558
Supercontig_12.1	1619716	1622826	NCU02032	0	+	1619716	1622826	1.0522
Supercontig_12.1	541585	543147	NCU07464	0	-	541585	543147	1.05098
Supercontig_12.3	3161744	3164770	NCU00246	0	+	3161744	3164770	1.04876
Supercontig_12.3	3098528	3100913	NCU00231	0	+	3098528	3100913	1.0478
Supercontig_12.5	3036416	3040609	NCU01151	0	+	3036416	3040609	1.04643
Supercontig_12.4	3195503	3197236	NCU16806	0	-	3195503	3197236	1.0455
Supercontig_12.5	346415	347139	NCU16918	0	-	346415	347139	1.04219
Supercontig_12.7	377031	379027	NCU09028	0	-	377031	379027	1.04194
Supercontig_12.6	2008063	2010307	NCU04064	0	+	2008063	2010307	1.04155
Supercontig_12.6	3428212	3431352	NCU05931	0	-	3428212	3431352	1.04108
Supercontig_12.3	5265628	5268474	NCU08752	0	+	5265628	5268474	1.0373
Supercontig_12.1	9265379	9266526	NCU16492	0	+	9265379	9266526	1.0355
Supercontig_12.7	665042	666093	NCU06887	0	-	665042	666093	1.03258
Supercontig_12.4	4614910	4616291	NCU16859	0	-	4614910	4616291	1.03121
Supercontig_12.1	2374775	2375822	NCU09981	0	+	2374775	2375822	1.03069
Supercontig_12.1	8429828	8430660	NCU03017	0	-	8429828	8430660	1.0303
Supercontig_12.1	8109131	8109880	NCU00530	0	+	8109131	8109880	1.02734
Supercontig_12.5	5533865	5537344	NCU04295	0	-	5533865	5537344	1.02724
Supercontig_12.6	3804072	3805934	NCU05081	0	-	3804072	3805934	1.02662
Supercontig_12.6	1267573	1269860	NCU17083	0	-	1267573	1269860	1.02625
Supercontig_12.7	1596602	1597449	NCU06161	0	-	1596602	1597449	1.02579
Supercontig_12.1	5049046	5051327	NCU03247	0	-	5049046	5051327	1.02421
Supercontig_12.4	4340021	4343331	NCU07333	0	-	4340021	4343331	1.0234
Supercontig_12.6	3975401	3977091	NCU05036	0	+	3975401	3977091	1.02089
Supercontig_12.1	7342697	7343887	NCU00745	0	-	7342697	7343887	1.02049
Supercontig_12.3	4676767	4677879	NCU08221	0	-	4676767	4677879	1.02014
Supercontig_12.7	1606957	1608378	NCU06157	0	+	1606957	1608378	1.01817
Supercontig_12.4	2002764	2005748	NCU09729	0	-	2002764	2005748	1.01648
Supercontig_12.2	3046250	3049342	NCU01572	0	-	3046250	3049342	1.01515
Supercontig_12.5	3070109	3072894	NCU01156	0	-	3070109	3072894	1.01482
Supercontig_12.3	225708	227571	NCU09165	0	+	225708	227571	1.01379
Supercontig_12.2	4022391	4024482	NCU10245	0	+	4022391	4024482	1.01028
Supercontig_12.5	2336221	2338340	NCU03762	0	+	2336221	2338340	1.01025
Supercontig_12.7	3030628	3032749	NCU02292	0	-	3030628	3032749	1.00394
Supercontig_12.5	2749557	2753246	NCU01044	0	+	2749557	2753246	1.00312
Supercontig_12.1	249096	251944	NCU08097	0	-	249096	251944	1.00063
Supercontig_12.6	3379631	3381320	NCU05940	0	+	3379631	3381320	0.999749
Supercontig_12.5	6229404	6230566	NCU07212	0	-	6229404	6230566	0.997364
Supercontig_12.2	841276	844078	NCU03402	0	-	841276	844078	0.995355
Supercontig_12.1	6981118	6984088	NCU00844	0	+	6981118	6984088	0.995227
Supercontig_12.1	4591960	4593441	NCU03109	0	-	4591960	4593441	0.994588
Supercontig_12.2	3479198	3480888	NCU08490	0	-	3479198	3480888	0.990812
Supercontig_12.6	2129537	2131622	NCU04029	0	-	2129537	2131622	0.990478
Supercontig_12.5	773458	774595	NCU08885	0	-	773458	774595	0.989135
Supercontig_12.7	3833571	3837393	NCU05790	0	-	3833571	3837393	0.987596
Supercontig_12.4	3780130	3780975	NCU07976	0	-	3780130	3780975	0.979997
Supercontig_12.2	3281840	3284759	NCU01495	0	+	3281840	3284759	0.979863
Supercontig_12.5	55845	57427	NCU08872	0	-	55845	57427	0.979581
Supercontig_12.1	7084806	7088666	NCU00810	0	-	7084806	7088666	0.979239
Supercontig_12.6	1295708	1296704	NCU05621	0	+	1295708	1296704	0.97867
Supercontig_12.3	237023	238377	NCU09169	0	-	237023	238377	0.978221
Supercontig_12.1	7032937	7035436	NCU00829	0	+	7032937	7035436	0.976195
Supercontig_12.6	2321221	2322155	NCU03976	0	+	2321221	2322155	0.972085
Supercontig_12.5	4286158	4286911	NCU06689	0	+	4286158	4286911	0.971293
Supercontig_12.4	4325436	4326465	NCU07337	0	+	4325436	4326465	0.970723
Supercontig_12.7	1372498	1375172	NCU09716	0	-	1372498	1375172	0.965724
Supercontig_12.3	3411681	3412788	NCU00314	0	+	3411681	3412788	0.96545
Supercontig_12.4	4679992	4681359	NCU06964	0	+	4679992	4681359	0.962414
Supercontig_12.4	804072	805723	NCU04939	0	-	804072	805723	0.962272
Supercontig_12.3	976727	978170	NCU07819	0	-	976727	978170	0.960834
Supercontig_12.4	4415378	4416731	NCU07311	0	-	4415378	4416731	0.960229
Supercontig_12.6	1600744	1601659	NCU05531	0	+	1600744	1601659	0.957661
Supercontig_12.5	4421752	4422508	NCU06730	0	+	4421752	4422508	0.952887
Supercontig_12.4	5015539	5016701	NCU07048	0	+	5015539	5016701	0.95267
Supercontig_12.2	1708514	1708959	NCU10369	0	-	1708514	1708959	0.95078
Supercontig_12.5	371068	374955	NCU07767	0	-	371068	374955	0.947752
Supercontig_12.3	429336	430124	NCU05671	0	-	429336	430124	0.947632
Supercontig_12.7	2850854	2853564	NCU10304	0	+	2850854	2853564	0.944461
Supercontig_12.5	510104	513604	NCU09823	0	+	510104	513604	0.94314
Supercontig_12.4	1802313	1805925	NCU06612	0	-	1802313	1805925	0.942518
Supercontig_12.4	3490761	3491899	NCU10106	0	+	3490761	3491899	0.941103
Supercontig_12.2	1865357	1866734	NCU06817	0	+	1865357	1866734	0.940218
Supercontig_12.4	554455	555600	NCU04869	0	-	554455	555600	0.939797
Supercontig_12.3	679265	681905	NCU05735	0	+	679265	681905	0.939148
Supercontig_12.5	4179245	4181413	NCU10546	0	+	4179245	4181413	0.935879
Supercontig_12.3	3004155	3008108	NCU00206	0	-	3004155	3008108	0.934407
Supercontig_12.5	2676315	2678863	NCU01012	0	-	2676315	2678863	0.93018
Supercontig_12.3	4573917	4575576	NCU07511	0	-	4573917	4575576	0.928531
Supercontig_12.3	1541603	1542567	NCU06475	0	+	1541603	1542567	0.928297
Supercontig_12.6	1607197	1607437	NCU05528	0	+	1607197	1607437	0.927293
Supercontig_12.2	1460467	1462594	NCU05378	0	-	1460467	1462594	0.924549
Supercontig_12.6	3344578	3346273	NCU05951	0	+	3344578	3346273	0.924104
Supercontig_12.3	5145732	5146613	NCU08780	0	+	5145732	5146613	0.923953
Supercontig_12.4	3360841	3361872	NCU04438	0	+	3360841	3361872	0.923928
Supercontig_12.3	1348759	1349924	NCU06421	0	+	1348759	1349924	0.922575
Supercontig_12.3	296326	298561	NCU09189	0	-	296326	298561	0.921329
Supercontig_12.3	975360	976669	NCU07818	0	+	975360	976669	0.920811
Supercontig_12.3	5058174	5059242	NCU08522	0	+	5058174	5059242	0.919196
Supercontig_12.4	5203607	5204387	NCU08801	0	-	5203607	5204387	0.91671
Supercontig_12.5	6029830	6030256	NCU09950	0	-	6029830	6030256	0.91588
Supercontig_12.1	7453430	7455648	NCU00715	0	-	7453430	7455648	0.91536
Supercontig_12.1	7164390	7168899	NCU10895	0	+	7164390	7168899	0.912966
Supercontig_12.6	2140432	2141288	NCU04026	0	+	2140432	2141288	0.912367
Supercontig_12.1	8839687	8840275	NCU02876	0	-	8839687	8840275	0.90935
Supercontig_12.1	2849643	2854124	NCU02594	0	-	2849643	2854124	0.907363
Supercontig_12.1	2256726	2259390	NCU01853	0	+	2256726	2259390	0.90598
Supercontig_12.2	765791	766884	NCU03424	0	+	765791	766884	0.905864
Supercontig_12.1	1623362	1626629	NCU02031	0	+	1623362	1626629	0.905625
Supercontig_12.3	1666586	1667597	NCU06504	0	+	1666586	1667597	0.905546
Supercontig_12.3	5247939	5248821	NCU10427	0	-	5247939	5248821	0.90461
Supercontig_12.7	3401717	3403998	NCU02188	0	-	3401717	3403998	0.90263
Supercontig_12.1	479575	482143	NCU07480	0	-	479575	482143	0.901414
Supercontig_12.7	3653389	3656472	NCU08180	0	-	3653389	3656472	0.899255
Supercontig_12.4	5277521	5278842	NCU09924	0	-	5277521	5278842	0.899185
Supercontig_12.1	3070424	3072061	NCU02652	0	-	3070424	3072061	0.898536
Supercontig_12.5	5541064	5543309	NCU04297	0	-	5541064	5543309	0.897525
Supercontig_12.1	2096685	2100083	NCU01899	0	+	2096685	2100083	0.897389
Supercontig_12.5	379434	380292	NCU16920	0	+	379434	380292	0.896417
Supercontig_12.4	3331577	3335523	NCU04445	0	-	3331577	3335523	0.896153
Supercontig_12.3	5028418	5031261	NCU08531	0	-	5028418	5031261	0.895261
Supercontig_12.3	675050	675894	NCU05732	0	+	675050	675894	0.89515
Supercontig_12.7	2897405	2899982	NCU02328	0	-	2897405	2899982	0.894425
Supercontig_12.5	214069	214512	NCU07809	0	+	214069	214512	0.89433
Supercontig_12.6	1386089	1387046	NCU05595	0	-	1386089	1387046	0.891906
Supercontig_12.2	4044659	4046143	NCU08431	0	-	4044659	4046143	0.890635
Supercontig_12.2	1919432	1920124	NCU06794	0	+	1919432	1920124	0.889666
Supercontig_12.4	3486722	3488507	NCU04400	0	-	3486722	3488507	0.889317
Supercontig_12.3	584540	585538	NCU05707	0	+	584540	585538	0.888417
Supercontig_12.3	1353895	1354496	NCU16631	0	-	1353895	1354496	0.881453
Supercontig_12.3	4876326	4878077	NCU08569	0	+	4876326	4878077	0.880789
Supercontig_12.1	568087	569942	NCU07455	0	+	568087	569942	0.877527
Supercontig_12.1	8302729	8303660	NCU11240	0	+	8302729	8303660	0.87365
Supercontig_12.5	2403793	2407455	NCU03785	0	+	2403793	2407455	0.87275
Supercontig_12.5	3248628	3250248	NCU01209	0	+	3248628	3250248	0.872176
Supercontig_12.1	6618014	6618779	NCU00947	0	+	6618014	6618779	0.868847
Supercontig_12.3	2902307	2904375	NCU00175	0	-	2902307	2904375	0.867281
Supercontig_12.4	4156722	4158183	NCU08670	0	-	4156722	4158183	0.860367
Supercontig_12.4	4563976	4564555	NCU07272	0	+	4563976	4564555	0.85669
Supercontig_12.7	1642507	1644998	NCU06146	0	-	1642507	1644998	0.853301
Supercontig_12.6	1704346	1710353	NCU05502	0	-	1704346	1710353	0.852701
Supercontig_12.7	3525804	3527265	NCU17258	0	-	3525804	3527265	0.845098
Supercontig_12.1	666138	666602	NCU07427	0	+	666138	666602	0.844244
Supercontig_12.1	5791523	5794208	NCU09196	0	+	5791523	5794208	0.842442
Supercontig_12.1	2190760	2194310	NCU01873	0	-	2190760	2194310	0.842268
Supercontig_12.5	6264752	6266641	NCU07199	0	-	6264752	6266641	0.841563
Supercontig_12.2	487247	490231	NCU03494	0	-	487247	490231	0.834416
Supercontig_12.4	4412496	4414080	NCU07312	0	+	4412496	4414080	0.829465
Supercontig_12.6	1383605	1385728	NCU05596	0	+	1383605	1385728	0.82683
Supercontig_12.3	5225993	5226818	NCU10641	0	+	5225993	5226818	0.824397
Supercontig_12.6	3497365	3497971	NCU05910	0	+	3497365	3497971	0.82255
Supercontig_12.4	1194674	1196591	NCU07970	0	-	1194674	1196591	0.821251
Supercontig_12.1	181222	181975	NCU08074	0	+	181222	181975	0.820331
Supercontig_12.7	3622912	3624845	NCU08172	0	-	3622912	3624845	0.819976
Supercontig_12.5	1228042	1230082	NCU04675	0	+	1228042	1230082	0.819519
Supercontig_12.2	4447139	4448862	NCU09490	0	-	4447139	4448862	0.814702
Supercontig_12.2	750982	752621	NCU03428	0	+	750982	752621	0.810384
Supercontig_12.6	465574	466364	NCU12077	0	-	465574	466364	0.80909
Supercontig_12.5	529779	530166	NCU16924	0	-	529779	530166	0.80888
Supercontig_12.7	314182	316465	NCU10538	0	-	314182	316465	0.806588
Supercontig_12.6	3972828	3974053	NCU05037	0	+	3972828	3974053	0.803021
Supercontig_12.1	4142925	4145218	NCU09815	0	-	4142925	4145218	0.795551
Supercontig_12.1	8729033	8730201	NCU02909	0	-	8729033	8730201	0.795141
Supercontig_12.1	763686	765163	NCU09073	0	+	763686	765163	0.794625
Supercontig_12.6	3806852	3807987	NCU05080	0	-	3806852	3807987	0.79361
Supercontig_12.4	5697668	5698574	NCU16895	0	-	5697668	5698574	0.791177
Supercontig_12.2	2647592	2649669	NCU01717	0	-	2647592	2649669	0.790982
Supercontig_12.3	2945814	2946398	NCU00192	0	+	2945814	2946398	0.789347
Supercontig_12.3	988744	991445	NCU07825	0	-	988744	991445	0.789102
Supercontig_12.1	7340580	7341842	NCU00746	0	-	7340580	7341842	0.788969
Supercontig_12.5	3604975	3607644	NCU01311	0	+	3604975	3607644	0.78878
Supercontig_12.1	8876109	8877138	NCU16483	0	-	8876109	8877138	0.78505
Supercontig_12.4	4244481	4245308	NCU08645	0	+	4244481	4245308	0.784545
Supercontig_12.4	772270	773545	NCU16745	0	-	772270	773545	0.782493
Supercontig_12.6	3486319	3487348	NCU05914	0	+	3486319	3487348	0.781131
Supercontig_12.5	6087153	6088614	NCU17042	0	-	6087153	6088614	0.781092
Supercontig_12.5	1865649	1867902	NCU03618	0	+	1865649	1867902	0.780771
Supercontig_12.3	3330915	3333349	NCU00290	0	+	3330915	3333349	0.776209
Supercontig_12.5	2881082	2883053	NCU01090	0	+	2881082	2883053	0.769981
Supercontig_12.2	4367026	4367654	NCU09464	0	+	4367026	4367654	0.768151
Supercontig_12.5	112882	115108	NCU08856	0	+	112882	115108	0.764555
Supercontig_12.6	1496169	1497330	NCU05566	0	+	1496169	1497330	0.764364
Supercontig_12.6	1665136	1666810	NCU05510	0	-	1665136	1666810	0.762659
Supercontig_12.4	5851069	5852551	NCU05178	0	+	5851069	5852551	0.760814
Supercontig_12.7	2050463	2052045	NCU06025	0	-	2050463	2052045	0.758396
Supercontig_12.6	2499391	2500547	NCU03918	0	-	2499391	2500547	0.757496
Supercontig_12.1	1724389	1728311	NCU01998	0	-	1724389	1728311	0.757192
Supercontig_12.7	3664874	3665832	NCU17264	0	+	3664874	3665832	0.75532
Supercontig_12.4	4559764	4562110	NCU07274	0	+	4559764	4562110	0.752351
Supercontig_12.4	1489045	1490301	NCU06514	0	-	1489045	1490301	0.74914
Supercontig_12.7	1636614	1639272	NCU06148	0	+	1636614	1639272	0.746624
Supercontig_12.7	3459048	3461384	NCU08128	0	+	3459048	3461384	0.743182
Supercontig_12.1	1543428	1548853	NCU02051	0	+	1543428	1548853	0.738592
Supercontig_12.5	3300407	3302146	NCU01230	0	+	3300407	3302146	0.736444
Supercontig_12.7	1610737	1612759	NCU17205	0	+	1610737	1612759	0.735264
Supercontig_12.6	564911	566863	NCU04727	0	-	564911	566863	0.734618
Supercontig_12.4	1361589	1363401	NCU07917	0	-	1361589	1363401	0.734235
Supercontig_12.3	2928316	2929879	NCU00185	0	-	2928316	2929879	0.734055
Supercontig_12.2	4028398	4030051	NCU10393	0	+	4028398	4030051	0.730745
Supercontig_12.7	706752	707589	NCU12045	0	+	706752	707589	0.730073
Supercontig_12.5	6198658	6199980	NCU07225	0	-	6198658	6199980	0.72943
Supercontig_12.2	4216985	4218423	NCU16596	0	+	4216985	4218423	0.728985
Supercontig_12.1	318872	321079	NCU08114	0	-	318872	321079	0.728894
Supercontig_12.4	4363328	4364696	NCU16846	0	+	4363328	4364696	0.722963
Supercontig_12.1	5876413	5877989	NCU09214	0	+	5876413	5877989	0.721666
Supercontig_12.5	2713284	2714088	NCU01027	0	+	2713284	2714088	0.72137
Supercontig_12.7	106906	107396	NCU09277	0	-	106906	107396	0.719845
Supercontig_12.4	3207820	3210307	NCU04484	0	-	3207820	3210307	0.719409
Supercontig_12.2	3034927	3035918	NCU01579	0	-	3034927	3035918	0.718912
Supercontig_12.1	8826362	8828154	NCU02879	0	+	8826362	8828154	0.716582
Supercontig_12.7	3305981	3309180	NCU02214	0	+	3305981	3309180	0.715916
Supercontig_12.6	3382175	3383095	NCU12131	0	-	3382175	3383095	0.714352
Supercontig_12.3	234920	236971	NCU09168	0	+	234920	236971	0.711159
Supercontig_12.5	2085715	2086636	NCU03689	0	+	2085715	2086636	0.705544
Supercontig_12.3	1552644	1553847	NCU06479	0	+	1552644	1553847	0.704774
Supercontig_12.4	5276790	5277219	NCU09926	0	-	5276790	5277219	0.703622
Supercontig_12.2	3777608	3779613	NCU08716	0	-	3777608	3779613	0.702568
Supercontig_12.5	2990216	2993004	NCU01135	0	-	2990216	2993004	0.69993
Supercontig_12.4	5205405	5206008	NCU08800	0	-	5205405	5206008	0.697313
Supercontig_12.1	393676	395053	NCU07501	0	-	393676	395053	0.693608
Supercontig_12.1	6237019	6240640	NCU07358	0	-	6237019	6240640	0.693089
Supercontig_12.2	2462601	2465176	NCU01781	0	+	2462601	2465176	0.692169
Supercontig_12.3	2722531	2726114	NCU00128	0	+	2722531	2726114	0.69121
Supercontig_12.1	3537799	3540356	NCU09373	0	-	3537799	3540356	0.689163
Supercontig_12.6	3469170	3471488	NCU05920	0	+	3469170	3471488	0.688158
Supercontig_12.6	3742846	3743593	NCU05100	0	+	3742846	3743593	0.688086
Supercontig_12.6	153549	154920	NCU07107	0	+	153549	154920	0.686571
Supercontig_12.7	433217	435804	NCU09045	0	-	433217	435804	0.686553
Supercontig_12.1	7517209	7519178	NCU00697	0	+	7517209	7519178	0.683765
Supercontig_12.4	866159	866800	NCU04961	0	-	866159	866800	0.682647
Supercontig_12.1	6487336	6488711	NCU00986	0	+	6487336	6488711	0.682353
Supercontig_12.6	410958	413229	NCU04694	0	-	410958	413229	0.678935
Supercontig_12.5	2763736	2765403	NCU01048	0	+	2763736	2765403	0.674705
Supercontig_12.1	3109255	3111894	NCU02663	0	+	3109255	3111894	0.672038
Supercontig_12.5	1589559	1591983	NCU04589	0	+	1589559	1591983	0.670745
Supercontig_12.7	3367156	3367878	NCU02197	0	+	3367156	3367878	0.670404
Supercontig_12.7	4029321	4030163	NCU05844	0	+	4029321	4030163	0.669986
Supercontig_12.1	543681	546443	NCU07463	0	+	543681	546443	0.669013
Supercontig_12.5	644542	644869	NCU08915	0	+	644542	644869	0.667632
Supercontig_12.6	2126435	2127522	NCU04031	0	+	2126435	2127522	0.665318
Supercontig_12.7	865480	870083	NCU12040	0	+	865480	870083	0.663749
Supercontig_12.1	8833360	8836416	NCU02877	0	+	8833360	8836416	0.663287
Supercontig_12.3	5268652	5269619	NCU11291	0	-	5268652	5269619	0.662663
Supercontig_12.1	9630615	9631366	NCU08622	0	-	9630615	9631366	0.662116
Supercontig_12.7	4098318	4099978	NCU05863	0	-	4098318	4099978	0.661513
Supercontig_12.6	1595090	1596445	NCU05534	0	+	1595090	1596445	0.654527
Supercontig_12.2	4389609	4392089	NCU09471	0	-	4389609	4392089	0.653816
Supercontig_12.5	777441	778323	NCU08884	0	+	777441	778323	0.652211
Supercontig_12.5	882122	883776	NCU09670	0	-	882122	883776	0.651906
Supercontig_12.7	3364538	3366260	NCU02198	0	+	3364538	3366260	0.646399
Supercontig_12.1	9080418	9083430	NCU02799	0	-	9080418	9083430	0.646114
Supercontig_12.4	3202736	3204175	NCU04486	0	-	3202736	3204175	0.645354
Supercontig_12.6	2316585	2319511	NCU03978	0	+	2316585	2319511	0.644542
Supercontig_12.4	5803695	5805628	NCU05192	0	+	5803695	5805628	0.643372
Supercontig_12.7	3727403	3729156	NCU05758	0	+	3727403	3729156	0.641873
Supercontig_12.5	4198879	4201415	NCU06669	0	+	4198879	4201415	0.641772
Supercontig_12.5	2675583	2675970	NCU01011	0	+	2675583	2675970	0.641432
Supercontig_12.3	1901828	1904159	NCU06204	0	+	1901828	1904159	0.64033
Supercontig_12.4	5338304	5339153	NCU05320	0	-	5338304	5339153	0.638905
Supercontig_12.4	3825210	3828747	NCU07990	0	-	3825210	3828747	0.638399
Supercontig_12.4	4242982	4243578	NCU08646	0	+	4242982	4243578	0.634166
Supercontig_12.1	2633071	2635998	NCU02527	0	-	2633071	2635998	0.629802
Supercontig_12.2	653959	655825	NCU10684	0	-	653959	655825	0.628781
Supercontig_12.5	2838290	2839873	NCU01075	0	-	2838290	2839873	0.62637
Supercontig_12.3	3055322	3058209	NCU00221	0	-	3055322	3058209	0.624374
Supercontig_12.1	7741888	7742351	NCU16447	0	+	7741888	7742351	0.624221
Supercontig_12.6	661004	663293	NCU04748	0	-	661004	663293	0.622901
Supercontig_12.1	770677	772001	NCU09077	0	+	770677	772001	0.622695
Supercontig_12.3	4244061	4246799	NCU09015	0	+	4244061	4246799	0.622213
Supercontig_12.1	974674	976129	NCU16321	0	-	974674	976129	0.620834
Supercontig_12.3	3982864	3983903	NCU00474	0	+	3982864	3983903	0.620068
Supercontig_12.2	1091217	1092875	NCU03328	0	+	1091217	1092875	0.615441
Supercontig_12.4	3197374	3198288	NCU16807	0	-	3197374	3198288	0.615317
Supercontig_12.7	2918563	2920297	NCU02322	0	-	2918563	2920297	0.613078
Supercontig_12.1	8749560	8750005	NCU02900	0	-	8749560	8750005	0.609715
Supercontig_12.2	2969603	2971561	NCU01608	0	-	2969603	2971561	0.607646
Supercontig_12.7	1873480	1875597	NCU06081	0	-	1873480	1875597	0.606773
Supercontig_12.2	929747	932133	NCU03374	0	-	929747	932133	0.604628
Supercontig_12.5	3763094	3764336	NCU01357	0	-	3763094	3764336	0.602866
Supercontig_12.1	1280530	1281622	NCU11211	0	+	1280530	1281622	0.599975
Supercontig_12.3	2449481	2451411	NCU00055	0	-	2449481	2451411	0.596053
Supercontig_12.1	4503493	4505419	NCU10595	0	-	4503493	4505419	0.595329
Supercontig_12.4	1493482	1496964	NCU06516	0	-	1493482	1496964	0.594575
Supercontig_12.5	567156	568335	NCU09836	0	-	567156	568335	0.594091
Supercontig_12.5	4569545	4570557	NCU10951	0	+	4569545	4570557	0.59408
Supercontig_12.1	486621	490547	NCU07479	0	-	486621	490547	0.589869
Supercontig_12.4	5279558	5281914	NCU09923	0	+	5279558	5281914	0.589569
Supercontig_12.7	5592	6962	NCU09305	0	-	5592	6962	0.589497
Supercontig_12.7	661361	662194	NCU06885	0	-	661361	662194	0.57642
Supercontig_12.2	1889221	1891881	NCU06806	0	-	1889221	1891881	0.57589
Supercontig_12.1	5215273	5216889	NCU03294	0	-	5215273	5216889	0.575591
Supercontig_12.2	3564979	3565189	NCU10730	0	+	3564979	3565189	0.575
Supercontig_12.6	1094733	1095372	NCU09780	0	+	1094733	1095372	0.574994
Supercontig_12.7	2017066	2018280	NCU17225	0	-	2017066	2018280	0.57411
Supercontig_12.6	3547814	3548678	NCU05155	0	-	3547814	3548678	0.573988
Supercontig_12.5	881174	881915	NCU09671	0	+	881174	881915	0.573849
Supercontig_12.4	3489077	3489745	NCU10107	0	+	3489077	3489745	0.57275
Supercontig_12.5	642039	642719	NCU16926	0	+	642039	642719	0.571719
Supercontig_12.4	2893433	2897217	NCU06329	0	+	2893433	2897217	0.570295
Supercontig_12.5	2983158	2984949	NCU01132	0	+	2983158	2984949	0.57016
Supercontig_12.1	4909241	4910746	NCU03208	0	+	4909241	4910746	0.56968
Supercontig_12.2	4437281	4438739	NCU09487	0	-	4437281	4438739	0.569651
Supercontig_12.4	1678854	1680127	NCU06575	0	+	1678854	1680127	0.56812
Supercontig_12.7	3650707	3651925	NCU17263	0	-	3650707	3651925	0.567853
Supercontig_12.3	382226	382889	NCU16614	0	+	382226	382889	0.565801
Supercontig_12.4	3017070	3018533	NCU06293	0	-	3017070	3018533	0.564528
Supercontig_12.5	1636912	1637919	NCU04573	0	-	1636912	1637919	0.564109
Supercontig_12.4	407285	407749	NCU07651	0	+	407285	407749	0.56089
Supercontig_12.6	3668607	3670355	NCU17138	0	-	3668607	3670355	0.560728
Supercontig_12.6	1582170	1583124	NCU05538	0	-	1582170	1583124	0.555556
Supercontig_12.4	55578	56712	NCU09645	0	+	55578	56712	0.555274
Supercontig_12.4	1403507	1404577	NCU07902	0	+	1403507	1404577	0.555251
Supercontig_12.4	4612580	4615703	NCU07255	0	+	4612580	4615703	0.555198
Supercontig_12.5	3810162	3811666	NCU01374	0	+	3810162	3811666	0.555046
Supercontig_12.7	1197627	1201343	NCU09412	0	+	1197627	1201343	0.551913
Supercontig_12.2	3482150	3484553	NCU08489	0	+	3482150	3484553	0.543961
Supercontig_12.5	6041266	6041800	NCU09956	0	+	6041266	6041800	0.542619
Supercontig_12.7	1671267	1673640	NCU06138	0	+	1671267	1673640	0.541202
Supercontig_12.3	4872419	4872943	NCU08571	0	-	4872419	4872943	0.54066
Supercontig_12.2	1680516	1682564	NCU05466	0	+	1680516	1682564	0.538374
Supercontig_12.5	6084712	6086068	NCU17041	0	-	6084712	6086068	0.536426
Supercontig_12.6	166531	167657	NCU07102	0	-	166531	167657	0.536306
Supercontig_12.4	2925491	2928220	NCU06320	0	+	2925491	2928220	0.534892
Supercontig_12.3	2264745	2265323	NCU00009	0	-	2264745	2265323	0.5329
Supercontig_12.2	871067	872048	NCU03390	0	+	871067	872048	0.530573
Supercontig_12.2	3476837	3477441	NCU08491	0	-	3476837	3477441	0.53
Supercontig_12.6	934770	936534	NCU04819	0	+	934770	936534	0.529674
Supercontig_12.6	160016	160757	NCU07105	0	-	160016	160757	0.528095
Supercontig_12.1	8870093	8871308	NCU02865	0	-	8870093	8871308	0.526948
Supercontig_12.5	1525848	1527779	NCU04607	0	-	1525848	1527779	0.526929
Supercontig_12.6	452914	453610	NCU04704	0	+	452914	453610	0.526861
Supercontig_12.4	5340180	5342662	NCU05319	0	-	5340180	5342662	0.526795
Supercontig_12.3	3040348	3043538	NCU16668	0	-	3040348	3043538	0.526352
Supercontig_12.4	1944168	1946027	NCU09743	0	-	1944168	1946027	0.524713
Supercontig_12.1	3275531	3277660	NCU02710	0	+	3275531	3277660	0.524517
Supercontig_12.7	653711	661070	NCU06884	0	+	653711	661070	0.524421
Supercontig_12.7	1316547	1318623	NCU10055	0	-	1316547	1318623	0.523532
Supercontig_12.1	8381456	8384546	NCU03032	0	+	8381456	8384546	0.521273
Supercontig_12.7	2053589	2054705	NCU06024	0	+	2053589	2054705	0.521023
Supercontig_12.1	761515	762264	NCU10839	0	-	761515	762264	0.51863
Supercontig_12.1	4780335	4781544	NCU03170	0	+	4780335	4781544	0.517535
Supercontig_12.6	600631	602883	NCU04734	0	-	600631	602883	0.516192
Supercontig_12.4	4140690	4142222	NCU08676	0	+	4140690	4142222	0.515892
Supercontig_12.3	241500	243748	NCU09171	0	-	241500	243748	0.515421
Supercontig_12.4	103518	106130	NCU16720	0	+	103518	106130	0.514478
Supercontig_12.3	2116849	2120498	NCU06264	0	-	2116849	2120498	0.513588
Supercontig_12.1	2630646	2631219	NCU16363	0	+	2630646	2631219	0.512087
Supercontig_12.1	9015410	9016240	NCU02817	0	-	9015410	9016240	0.51103
Supercontig_12.1	7431894	7433829	NCU00719	0	+	7431894	7433829	0.508733
Supercontig_12.4	560166	561105	NCU04870	0	-	560166	561105	0.508127
Supercontig_12.2	3465984	3469914	NCU08496	0	-	3465984	3469914	0.506776
Supercontig_12.5	6177260	6177892	NCU07229	0	+	6177260	6177892	0.50433
Supercontig_12.6	1696218	1696693	NCU05505	0	+	1696218	1696693	0.50293
Supercontig_12.5	6038403	6040286	NCU09955	0	+	6038403	6040286	0.502736
Supercontig_12.2	3545773	3547178	NCU08472	0	-	3545773	3547178	0.501954
Supercontig_12.5	5871411	5872067	NCU08970	0	-	5871411	5872067	0.501736
Supercontig_12.6	3319863	3322467	NCU05957	0	+	3319863	3322467	0.501627
Supercontig_12.2	2206813	2209054	NCU01838	0	-	2206813	2209054	0.499532
Supercontig_12.3	219918	221618	NCU09163	0	-	219918	221618	0.496081
Supercontig_12.7	1405420	1406987	NCU09704	0	-	1405420	1406987	0.495534
Supercontig_12.5	5494991	5496224	NCU04284	0	-	5494991	5496224	0.495005
Supercontig_12.5	6222267	6222909	NCU07216	0	-	6222267	6222909	0.494445
Supercontig_12.3	4064046	4067729	NCU00497	0	-	4064046	4067729	0.493903
Supercontig_12.1	5033678	5036626	NCU03242	0	+	5033678	5036626	0.491364
Supercontig_12.3	4450223	4452459	NCU07537	0	+	4450223	4452459	0.490668
Supercontig_12.5	6060920	6062353	NCU09965	0	-	6060920	6062353	0.490667
Supercontig_12.4	4001189	4004643	NCU08042	0	+	4001189	4004643	0.490319
Supercontig_12.1	1629031	1630347	NCU02029	0	+	1629031	1630347	0.489829
Supercontig_12.7	701229	701646	NCU06898	0	+	701229	701646	0.48724
Supercontig_12.6	1622117	1625226	NCU05524	0	+	1622117	1625226	0.48718
Supercontig_12.4	5869809	5871864	NCU05175	0	+	5869809	5871864	0.48707
Supercontig_12.6	3679455	3680306	NCU05122	0	+	3679455	3680306	0.48654
Supercontig_12.3	394403	394979	NCU05659	0	+	394403	394979	0.483456
Supercontig_12.5	306856	307271	NCU07785	0	+	306856	307271	0.48232
Supercontig_12.6	215219	217784	NCU07083	0	-	215219	217784	0.482107
Supercontig_12.6	3977258	3979018	NCU05035	0	-	3977258	3979018	0.479324
Supercontig_12.4	193861	195389	NCU11364	0	-	193861	195389	0.478241
Supercontig_12.3	1425389	1428165	NCU06443	0	+	1425389	1428165	0.477153
Supercontig_12.1	766237	767152	NCU09075	0	-	766237	767152	0.476988
Supercontig_12.2	3464723	3465674	NCU08497	0	+	3464723	3465674	0.476246
Supercontig_12.7	1780151	1782469	NCU06106	0	-	1780151	1782469	0.476176
Supercontig_12.4	4308432	4309344	NCU07341	0	-	4308432	4309344	0.473976
Supercontig_12.1	4281931	4283980	NCU09314	0	+	4281931	4283980	0.473263
Supercontig_12.5	2869542	2870682	NCU01087	0	-	2869542	2870682	0.471325
Supercontig_12.7	3850629	3851170	NCU05794	0	-	3850629	3851170	0.46923
Supercontig_12.7	3618899	3620594	NCU08170	0	+	3618899	3620594	0.464967
Supercontig_12.3	2081131	2083746	NCU06255	0	-	2081131	2083746	0.459949
Supercontig_12.5	6231159	6232580	NCU07211	0	-	6231159	6232580	0.458647
Supercontig_12.1	791938	792235	NCU09080	0	-	791938	792235	0.453333
Supercontig_12.1	7413275	7415829	NCU00723	0	-	7413275	7415829	0.452896
Supercontig_12.1	5428398	5431225	NCU09126	0	-	5428398	5431225	0.451251
Supercontig_12.3	555278	557222	NCU05699	0	+	555278	557222	0.450804
Supercontig_12.4	1103440	1105369	NCU04988	0	+	1103440	1105369	0.448781
Supercontig_12.6	203458	204202	NCU07087	0	-	203458	204202	0.44835
Supercontig_12.3	4500623	4503723	NCU07525	0	+	4500623	4503723	0.447963
Supercontig_12.4	4246082	4246905	NCU08644	0	+	4246082	4246905	0.445798
Supercontig_12.4	3327886	3328350	NCU04447	0	+	3327886	3328350	0.44544
Supercontig_12.1	6989141	6990577	NCU00841	0	+	6989141	6990577	0.445268
Supercontig_12.6	1737640	1740345	NCU05493	0	-	1737640	1740345	0.445129
Supercontig_12.2	1804448	1805291	NCU06840	0	-	1804448	1805291	0.444168
Supercontig_12.6	4005250	4008412	NCU11219	0	-	4005250	4008412	0.442122
Supercontig_12.4	1806508	1809215	NCU06613	0	+	1806508	1809215	0.44017
Supercontig_12.5	376734	378894	NCU07766	0	+	376734	378894	0.440083
Supercontig_12.5	6220000	6220672	NCU07217	0	-	6220000	6220672	0.439163
Supercontig_12.5	2184215	2187138	NCU03715	0	+	2184215	2187138	0.437961
Supercontig_12.1	7127314	7130103	NCU00800	0	-	7127314	7130103	0.43769
Supercontig_12.5	120675	122514	NCU16912	0	+	120675	122514	0.436036
Supercontig_12.5	215141	215978	NCU10444	0	+	215141	215978	0.435226
Supercontig_12.6	2301278	2302046	NCU03983	0	-	2301278	2302046	0.433567
Supercontig_12.5	6064587	6066000	NCU09966	0	-	6064587	6066000	0.433269
Supercontig_12.2	2009451	2015181	NCU06766	0	-	2009451	2015181	0.432958
Supercontig_12.5	321488	322089	NCU07780	0	+	321488	322089	0.430836
Supercontig_12.3	4606354	4606862	NCU08192	0	+	4606354	4606862	0.429965
Supercontig_12.7	1186702	1187787	NCU17187	0	-	1186702	1187787	0.429817
Supercontig_12.1	4512673	4514976	NCU16386	0	-	4512673	4514976	0.428161
Supercontig_12.2	2372258	2374067	NCU01802	0	+	2372258	2374067	0.428157
Supercontig_12.6	2572803	2574466	NCU15836	0	+	2572803	2574466	0.427531
Supercontig_12.1	6956050	6957037	NCU00852	0	-	6956050	6957037	0.426139
Supercontig_12.3	5250257	5251830	NCU08757	0	-	5250257	5251830	0.42613
Supercontig_12.6	149764	150945	NCU12067	0	+	149764	150945	0.425404
Supercontig_12.1	815348	818956	NCU09087	0	-	815348	818956	0.42511
Supercontig_12.1	2602778	2605015	NCU02521	0	+	2602778	2605015	0.424238
Supercontig_12.1	6278383	6279584	NCU07350	0	-	6278383	6279584	0.420299
Supercontig_12.4	722521	723916	NCU04916	0	-	722521	723916	0.418889
Supercontig_12.4	476173	477007	NCU16729	0	-	476173	477007	0.418716
Supercontig_12.1	1597094	1598324	NCU02037	0	+	1597094	1598324	0.418003
Supercontig_12.1	8872012	8872813	NCU02864	0	-	8872012	8872813	0.417339
Supercontig_12.3	287850	290825	NCU09187	0	-	287850	290825	0.417026
Supercontig_12.7	4109282	4110535	NCU17282	0	+	4109282	4110535	0.41698
Supercontig_12.1	6618987	6620286	NCU00946	0	+	6618987	6620286	0.416858
Supercontig_12.4	547663	548863	NCU04867	0	-	547663	548863	0.416669
Supercontig_12.7	695164	696106	NCU06896	0	-	695164	696106	0.415458
Supercontig_12.7	114608	116893	NCU09274	0	-	114608	116893	0.414288
Supercontig_12.7	917314	918638	NCU09586	0	+	917314	918638	0.41329
Supercontig_12.5	5073579	5080269	NCU04170	0	+	5073579	5080269	0.412032
Supercontig_12.6	942974	944147	NCU04821	0	-	942974	944147	0.409948
Supercontig_12.7	241506	241878	NCU17161	0	-	241506	241878	0.407047
Supercontig_12.7	1619307	1620764	NCU06152	0	+	1619307	1620764	0.406187
Supercontig_12.5	203533	204928	NCU07812	0	+	203533	204928	0.404979
Supercontig_12.7	1601118	1603120	NCU06159	0	-	1601118	1603120	0.403851
Supercontig_12.5	1811321	1812897	NCU03603	0	+	1811321	1812897	0.403544
Supercontig_12.4	4368850	4369603	NCU07323	0	+	4368850	4369603	0.403471
Supercontig_12.2	719876	723485	NCU03437	0	+	719876	723485	0.403354
Supercontig_12.5	5968747	5969817	NCU09855	0	+	5968747	5969817	0.402948
Supercontig_12.2	3870394	3871165	NCU08745	0	-	3870394	3871165	0.402679
Supercontig_12.4	1388690	1390248	NCU07908	0	-	1388690	1390248	0.402508
Supercontig_12.2	4265049	4266907	NCU16599	0	+	4265049	4266907	0.402362
Supercontig_12.4	4327998	4329934	NCU07336	0	+	4327998	4329934	0.401205
Supercontig_12.6	157769	158549	NCU07106	0	-	157769	158549	0.399009
Supercontig_12.3	4680232	4682796	NCU08222	0	+	4680232	4682796	0.39772
Supercontig_12.2	4065985	4066442	NCU08438	0	-	4065985	4066442	0.39752
Supercontig_12.1	6928164	6930045	NCU00861	0	-	6928164	6930045	0.39741
Supercontig_12.4	4202613	4203142	NCU08657	0	-	4202613	4203142	0.397005
Supercontig_12.7	3663387	3664310	NCU08182	0	+	3663387	3664310	0.396716
Supercontig_12.5	2781816	2783344	NCU01056	0	-	2781816	2783344	0.396506
Supercontig_12.4	4367318	4368460	NCU07324	0	-	4367318	4368460	0.393992
Supercontig_12.1	2651610	2653212	NCU02535	0	-	2651610	2653212	0.39296
Supercontig_12.6	885092	887277	NCU04805	0	+	885092	887277	0.392639
Supercontig_12.5	1672263	1673942	NCU16961	0	+	1672263	1673942	0.391893
Supercontig_12.1	7726325	7730632	NCU00642	0	+	7726325	7730632	0.388816
Supercontig_12.5	1253676	1257315	NCU04669	0	+	1253676	1257315	0.387748
Supercontig_12.2	1400283	1402286	NCU05350	0	-	1400283	1402286	0.387452
Supercontig_12.7	2684709	2686437	NCU02383	0	+	2684709	2686437	0.385978
Supercontig_12.7	3730559	3731861	NCU05759	0	+	3730559	3731861	0.384616
Supercontig_12.4	3916594	3917938	NCU08013	0	-	3916594	3917938	0.382279
Supercontig_12.3	979195	980891	NCU07820	0	+	979195	980891	0.382195
Supercontig_12.1	771964	773374	NCU09078	0	-	771964	773374	0.382189
Supercontig_12.5	1229387	1233183	NCU04674	0	-	1229387	1233183	0.381156
Supercontig_12.5	6380905	6384609	NCU07162	0	-	6380905	6384609	0.38102
Supercontig_12.4	5207834	5208918	NCU08799	0	+	5207834	5208918	0.379967
Supercontig_12.1	507933	509018	NCU07475	0	-	507933	509018	0.377761
Supercontig_12.3	449716	452595	NCU05674	0	-	449716	452595	0.376563
Supercontig_12.3	1211885	1213038	NCU16623	0	+	1211885	1213038	0.367972
Supercontig_12.1	4142142	4142751	NCU16379	0	-	4142142	4142751	0.366554
Supercontig_12.7	989340	993463	NCU09564	0	-	989340	993463	0.364194
Supercontig_12.1	8471062	8473319	NCU03001	0	+	8471062	8473319	0.362532
Supercontig_12.1	6341493	6343995	NCU09885	0	+	6341493	6343995	0.3625
Supercontig_12.5	2771957	2773071	NCU01052	0	+	2771957	2773071	0.361673
Supercontig_12.3	4469939	4472815	NCU07533	0	+	4469939	4472815	0.360381
Supercontig_12.1	1594028	1595080	NCU02038	0	+	1594028	1595080	0.357691
Supercontig_12.3	4577528	4578450	NCU07510	0	-	4577528	4578450	0.357559
Supercontig_12.4	1528612	1530334	NCU06526	0	-	1528612	1530334	0.357412
Supercontig_12.1	302352	303729	NCU08109	0	+	302352	303729	0.357158
Supercontig_12.3	250618	252198	NCU09173	0	-	250618	252198	0.355508
Supercontig_12.2	1972278	1975664	NCU16550	0	+	1972278	1975664	0.355502
Supercontig_12.7	4162090	4165498	NCU05885	0	+	4162090	4165498	0.355267
Supercontig_12.5	848381	849729	NCU09683	0	-	848381	849729	0.354632
Supercontig_12.3	2987457	2989844	NCU00201	0	+	2987457	2989844	0.354282
Supercontig_12.1	7091573	7094712	NCU00808	0	+	7091573	7094712	0.354239
Supercontig_12.1	262019	263387	NCU08102	0	-	262019	263387	0.352665
Supercontig_12.2	1402722	1403534	NCU16529	0	+	1402722	1403534	0.352591
Supercontig_12.1	8878000	8879030	NCU02862	0	-	8878000	8879030	0.352299
Supercontig_12.3	174495	176208	NCU09153	0	-	174495	176208	0.349479
Supercontig_12.2	4434416	4437058	NCU09486	0	+	4434416	4437058	0.34869
Supercontig_12.1	4727831	4729973	NCU03149	0	-	4727831	4729973	0.348263
Supercontig_12.4	465927	470238	NCU04852	0	+	465927	470238	0.346012
Supercontig_12.7	4056217	4058155	NCU05853	0	-	4056217	4058155	0.342218
Supercontig_12.1	224661	224874	NCU08089	0	+	224661	224874	0.34181
Supercontig_12.6	4080367	4082317	NCU05012	0	-	4080367	4082317	0.339883
Supercontig_12.2	1366987	1370144	NCU05340	0	+	1366987	1370144	0.338832
Supercontig_12.4	5946298	5947549	NCU16906	0	+	5946298	5947549	0.338785
Supercontig_12.3	1831350	1833846	NCU10651	0	+	1831350	1833846	0.338362
Supercontig_12.6	2282070	2283600	NCU17115	0	-	2282070	2283600	0.336559
Supercontig_12.7	3724259	3726118	NCU05757	0	+	3724259	3726118	0.336332
Supercontig_12.2	40798	41401	NCU09619	0	-	40798	41401	0.335465
Supercontig_12.1	4579170	4581472	NCU03105	0	-	4579170	4581472	0.335282
Supercontig_12.7	699507	700578	NCU06897	0	-	699507	700578	0.334414
Supercontig_12.1	965258	968393	NCU02179	0	+	965258	968393	0.333969
Supercontig_12.1	4572198	4576097	NCU03104	0	+	4572198	4576097	0.333543
Supercontig_12.3	1020152	1021420	NCU07834	0	+	1020152	1021420	0.331586
Supercontig_12.5	5248153	5250408	NCU04219	0	+	5248153	5250408	0.331091
Supercontig_12.7	704193	705040	NCU06899	0	-	704193	705040	0.329861
Supercontig_12.6	3673139	3674213	NCU12137	0	-	3673139	3674213	0.329091
Supercontig_12.7	672096	672603	NCU17170	0	-	672096	672603	0.326
Supercontig_12.3	4857481	4857922	NCU08576	0	+	4857481	4857922	0.3205
Supercontig_12.4	68361	68930	NCU09650	0	+	68361	68930	0.318714
Supercontig_12.5	396680	397703	NCU07759	0	+	396680	397703	0.317555
Supercontig_12.7	3375603	3377427	NCU02196	0	+	3375603	3377427	0.316801
Supercontig_12.1	7088948	7091552	NCU00809	0	+	7088948	7091552	0.316265
Supercontig_12.2	417393	419258	NCU03513	0	+	417393	419258	0.316253
Supercontig_12.4	4439604	4440554	NCU07306	0	+	4439604	4440554	0.315333
Supercontig_12.7	3008663	3009071	NCU02298	0	-	3008663	3009071	0.314852
Supercontig_12.6	3991858	3992933	NCU05030	0	-	3991858	3992933	0.314439
Supercontig_12.5	1625613	1628814	NCU04576	0	-	1625613	1628814	0.313417
Supercontig_12.6	24457	25894	NCU11342	0	+	24457	25894	0.312866
Supercontig_12.4	616341	616848	NCU04882	0	+	616341	616848	0.31066
Supercontig_12.4	1355672	1356924	NCU07919	0	-	1355672	1356924	0.309613
Supercontig_12.3	4991567	4993181	NCU08539	0	+	4991567	4993181	0.308708
Supercontig_12.1	4419699	4422244	NCU03068	0	+	4419699	4422244	0.308353
Supercontig_12.1	2470347	2471203	NCU02483	0	+	2470347	2471203	0.308112
Supercontig_12.7	1808732	1809807	NCU06096	0	+	1808732	1809807	0.307339
Supercontig_12.6	4008513	4010550	NCU11220	0	-	4008513	4010550	0.307118
Supercontig_12.4	732702	735060	NCU04919	0	-	732702	735060	0.306752
Supercontig_12.1	9608357	9610079	NCU08614	0	-	9608357	9610079	0.306739
Supercontig_12.5	3626475	3626960	NCU01314	0	+	3626475	3626960	0.30549
Supercontig_12.1	9425945	9428774	NCU09245	0	-	9425945	9428774	0.305349
Supercontig_12.1	6868986	6870691	NCU00885	0	-	6868986	6870691	0.305308
Supercontig_12.1	7256382	7258595	NCU00765	0	+	7256382	7258595	0.304322
Supercontig_12.1	6640571	6645867	NCU00941	0	-	6640571	6645867	0.303751
Supercontig_12.4	5098593	5100144	NCU08829	0	+	5098593	5100144	0.30299
Supercontig_12.5	2847890	2848506	NCU01079	0	-	2847890	2848506	0.301215
Supercontig_12.1	698408	700075	NCU10006	0	-	698408	700075	0.30115
Supercontig_12.4	185123	186148	NCU07595	0	+	185123	186148	0.300727
Supercontig_12.4	393307	398274	NCU07648	0	+	393307	398274	0.298908
Supercontig_12.2	4239024	4241456	NCU09358	0	-	4239024	4241456	0.298105
Supercontig_12.7	93778	97154	NCU09281	0	+	93778	97154	0.297328
Supercontig_12.2	56203	56983	NCU09612	0	+	56203	56983	0.296942
Supercontig_12.4	1358676	1360886	NCU07918	0	+	1358676	1360886	0.296669
Supercontig_12.7	121450	125416	NCU09272	0	+	121450	125416	0.29602
Supercontig_12.3	4980062	4982364	NCU08543	0	-	4980062	4982364	0.295004
Supercontig_12.3	2510017	2510856	NCU00071	0	-	2510017	2510856	0.29324
Supercontig_12.1	8496734	8498974	NCU02990	0	-	8496734	8498974	0.29003
Supercontig_12.4	1408446	1409727	NCU07900	0	+	1408446	1409727	0.289241
Supercontig_12.7	3005769	3007842	NCU02299	0	-	3005769	3007842	0.286729
Supercontig_12.4	728616	731674	NCU04918	0	-	728616	731674	0.286224
Supercontig_12.4	3269554	3271861	NCU04464	0	+	3269554	3271861	0.286165
Supercontig_12.1	4789774	4791981	NCU03172	0	-	4789774	4791981	0.28578
Supercontig_12.7	3851698	3852896	NCU05795	0	-	3851698	3852896	0.281115
Supercontig_12.4	2983194	2984690	NCU06303	0	-	2983194	2984690	0.280724
Supercontig_12.2	2379104	2381977	NCU01798	0	-	2379104	2381977	0.280307
Supercontig_12.2	1701097	1702690	NCU05477	0	+	1701097	1702690	0.277442
Supercontig_12.2	19041	19908	NCU09630	0	+	19041	19908	0.276413
Supercontig_12.5	6237806	6238634	NCU07208	0	-	6237806	6238634	0.27625
Supercontig_12.7	716045	717140	NCU06903	0	+	716045	717140	0.273636
Supercontig_12.1	190406	191138	NCU08078	0	+	190406	191138	0.273572
Supercontig_12.5	252354	253759	NCU07797	0	-	252354	253759	0.273438
Supercontig_12.4	3925558	3926647	NCU08017	0	+	3925558	3926647	0.273201
Supercontig_12.7	242469	243276	NCU09452	0	-	242469	243276	0.2725
Supercontig_12.7	1933504	1934132	NCU06064	0	+	1933504	1934132	0.27238
Supercontig_12.7	3338066	3338573	NCU02205	0	+	3338066	3338573	0.271579
Supercontig_12.6	3173463	3176088	NCU05988	0	-	3173463	3176088	0.271431
Supercontig_12.1	3105793	3108613	NCU16370	0	-	3105793	3108613	0.266011
Supercontig_12.4	1092742	1094650	NCU16751	0	-	1092742	1094650	0.265858
Supercontig_12.3	4963607	4964423	NCU16710	0	+	4963607	4964423	0.265322
Supercontig_12.7	3779133	3782387	NCU05774	0	-	3779133	3782387	0.2653
Supercontig_12.3	3502321	3504220	NCU00338	0	+	3502321	3504220	0.263967
Supercontig_12.1	1996874	1999171	NCU01926	0	+	1996874	1999171	0.262877
Supercontig_12.6	48619	49910	NCU12065	0	+	48619	49910	0.259257
Supercontig_12.1	9692169	9693340	NCU08640	0	-	9692169	9693340	0.257325
Supercontig_12.7	709743	710442	NCU06901	0	+	709743	710442	0.257144
Supercontig_12.4	101672	102330	NCU09660	0	+	101672	102330	0.257126
Supercontig_12.7	3756227	3758279	NCU05767	0	+	3756227	3758279	0.256719
Supercontig_12.5	5311382	5311946	NCU17029	0	-	5311382	5311946	0.256
Supercontig_12.6	1145633	1150703	NCU09793	0	+	1145633	1150703	0.253435
Supercontig_12.1	1763458	1765542	NCU01989	0	+	1763458	1765542	0.253198
Supercontig_12.4	2149156	2154036	NCU07705	0	-	2149156	2154036	0.251189
Supercontig_12.6	161934	162582	NCU07104	0	+	161934	162582	0.247143
Supercontig_12.5	2894554	2896835	NCU01094	0	+	2894554	2896835	0.246526
Supercontig_12.4	182436	183928	NCU07594	0	-	182436	183928	0.245867
Supercontig_12.1	5674882	5677012	NCU08347	0	+	5674882	5677012	0.242582
Supercontig_12.7	3221569	3223833	NCU02239	0	+	3221569	3223833	0.24188
Supercontig_12.5	6052653	6053377	NCU09961	0	+	6052653	6053377	0.241327
Supercontig_12.3	4598535	4599913	NCU08189	0	+	4598535	4599913	0.241147
Supercontig_12.6	2703361	2704531	NCU03864	0	-	2703361	2704531	0.240469
Supercontig_12.4	3781914	3782936	NCU07977	0	+	3781914	3782936	0.24033
Supercontig_12.2	837143	840969	NCU03403	0	+	837143	840969	0.239668
Supercontig_12.1	8868381	8869135	NCU02866	0	-	8868381	8869135	0.238751
Supercontig_12.5	642903	643795	NCU08916	0	+	642903	643795	0.238167
Supercontig_12.6	206034	208139	NCU07086	0	-	206034	208139	0.237468
Supercontig_12.2	3764828	3765330	NCU08711	0	-	3764828	3765330	0.23533
Supercontig_12.6	3080311	3087794	NCU06013	0	-	3080311	3087794	0.23528
Supercontig_12.2	4309381	4310944	NCU09762	0	+	4309381	4310944	0.233945
Supercontig_12.6	4059236	4062939	NCU05016	0	+	4059236	4062939	0.231851
Supercontig_12.7	1714160	1715435	NCU06126	0	+	1714160	1715435	0.230962
Supercontig_12.1	8895889	8897968	NCU02857	0	-	8895889	8897968	0.230897
Supercontig_12.7	4106336	4108739	NCU05866	0	-	4106336	4108739	0.23027
Supercontig_12.7	919318	920448	NCU09585	0	-	919318	920448	0.227896
Supercontig_12.6	1945716	1949172	NCU04083	0	-	1945716	1949172	0.227058
Supercontig_12.5	3128103	3129350	NCU01173	0	-	3128103	3129350	0.226886
Supercontig_12.1	2260482	2261849	NCU01852	0	+	2260482	2261849	0.225648
Supercontig_12.2	1887681	1888956	NCU06807	0	+	1887681	1888956	0.225027
Supercontig_12.4	200139	200589	NCU07600	0	+	200139	200589	0.2225
Supercontig_12.3	2447061	2449468	NCU00054	0	+	2447061	2449468	0.221682
Supercontig_12.3	2600264	2601941	NCU00096	0	+	2600264	2601941	0.221457
Supercontig_12.7	1346413	1348059	NCU09726	0	+	1346413	1348059	0.217561
Supercontig_12.7	3738964	3740362	NCU17267	0	-	3738964	3740362	0.215001
Supercontig_12.3	552039	553005	NCU05698	0	-	552039	553005	0.212529
Supercontig_12.1	4154925	4159889	NCU09820	0	-	4154925	4159889	0.212147
Supercontig_12.1	6962782	6963981	NCU00849	0	-	6962782	6963981	0.211808
Supercontig_12.1	8829210	8831155	NCU02878	0	-	8829210	8831155	0.21123
Supercontig_12.3	4825345	4825846	NCU16705	0	-	4825345	4825846	0.21
Supercontig_12.6	3579428	3582285	NCU05146	0	-	3579428	3582285	0.209602
Supercontig_12.1	658019	658981	NCU07429	0	-	658019	658981	0.209444
Supercontig_12.1	2100118	2100880	NCU16348	0	+	2100118	2100880	0.209258
Supercontig_12.4	3375753	3380167	NCU04433	0	+	3375753	3380167	0.209153
Supercontig_12.5	560618	561578	NCU09834	0	-	560618	561578	0.208445
Supercontig_12.1	7250163	7250745	NCU16439	0	-	7250163	7250745	0.206667
Supercontig_12.6	163915	164689	NCU07103	0	+	163915	164689	0.205893
Supercontig_12.1	9556223	9558620	NCU08601	0	+	9556223	9558620	0.204874
Supercontig_12.4	2898674	2901635	NCU06328	0	-	2898674	2901635	0.203957
Supercontig_12.6	3098625	3101641	NCU06010	0	+	3098625	3101641	0.203769
Supercontig_12.6	3721794	3722380	NCU05107	0	+	3721794	3722380	0.203333
Supercontig_12.6	3727660	3730288	NCU05105	0	-	3727660	3730288	0.202053
Supercontig_12.1	8874064	8875337	NCU16482	0	-	8874064	8875337	0.201345
Supercontig_12.6	1603174	1604280	NCU05530	0	+	1603174	1604280	0.198182
Supercontig_12.4	694302	695989	NCU04907	0	+	694302	695989	0.197265
Supercontig_12.3	2612527	2612788	NCU00099	0	-	2612527	2612788	0.195652
Supercontig_12.4	3362829	3365083	NCU04437	0	+	3362829	3365083	0.194684
Supercontig_12.7	3734170	3735555	NCU05761	0	-	3734170	3735555	0.194038
Supercontig_12.5	6194673	6197388	NCU07226	0	-	6194673	6197388	0.193949
Supercontig_12.1	7593105	7593654	NCU16444	0	+	7593105	7593654	0.192491
Supercontig_12.4	195503	197458	NCU11363	0	+	195503	197458	0.191471
Supercontig_12.7	1701013	1702605	NCU06129	0	+	1701013	1702605	0.190603
Supercontig_12.4	736338	738704	NCU04920	0	+	736338	738704	0.18892
Supercontig_12.7	2910048	2914020	NCU02324	0	-	2910048	2914020	0.187946
Supercontig_12.1	4819769	4821766	NCU03181	0	+	4819769	4821766	0.185539
Supercontig_12.7	108157	109295	NCU09276	0	-	108157	109295	0.180264
Supercontig_12.7	3947996	3948698	NCU05824	0	+	3947996	3948698	0.179988
Supercontig_12.1	8677528	8678948	NCU02925	0	-	8677528	8678948	0.17974
Supercontig_12.7	721813	725829	NCU06906	0	-	721813	725829	0.179724
Supercontig_12.2	2213887	2214382	NCU01837	0	+	2213887	2214382	0.179378
Supercontig_12.5	879139	880577	NCU09672	0	+	879139	880577	0.178061
Supercontig_12.3	280999	282805	NCU09184	0	+	280999	282805	0.176787
Supercontig_12.5	5045448	5046468	NCU04163	0	-	5045448	5046468	0.176736
Supercontig_12.5	6217321	6218940	NCU07218	0	-	6217321	6218940	0.1725
Supercontig_12.5	6342371	6342776	NCU07177	0	-	6342371	6342776	0.172143
Supercontig_12.7	719121	719706	NCU17172	0	+	719121	719706	0.171667
Supercontig_12.1	6990815	6993454	NCU00840	0	-	6990815	6993454	0.171655
Supercontig_12.3	4969294	4970282	NCU08546	0	+	4969294	4970282	0.170015
Supercontig_12.7	718001	718588	NCU06904	0	+	718001	718588	0.17
Supercontig_12.2	815697	817428	NCU03412	0	+	815697	817428	0.169967
Supercontig_12.6	3541011	3542289	NCU05158	0	+	3541011	3542289	0.169733
Supercontig_12.5	2963577	2965419	NCU01120	0	+	2963577	2965419	0.169703
Supercontig_12.3	533359	537779	NCU05695	0	-	533359	537779	0.169108
Supercontig_12.3	2282648	2283238	NCU00013	0	-	2282648	2283238	0.168333
Supercontig_12.3	1948073	1949535	NCU06221	0	-	1948073	1949535	0.165241
Supercontig_12.5	5829224	5834094	NCU08961	0	-	5829224	5834094	0.159377
Supercontig_12.5	231658	234380	NCU07804	0	+	231658	234380	0.156555
Supercontig_12.7	4197609	4199022	NCU05896	0	+	4197609	4199022	0.155717
Supercontig_12.5	6030836	6031483	NCU09951	0	-	6030836	6031483	0.154286
Supercontig_12.5	5494099	5494944	NCU04283	0	-	5494099	5494944	0.153697
Supercontig_12.1	40949	42632	NCU09907	0	-	40949	42632	0.153402
Supercontig_12.4	4464841	4466151	NCU07302	0	-	4464841	4466151	0.152308
Supercontig_12.5	6422488	6423410	NCU07147	0	+	6422488	6423410	0.151445
Supercontig_12.2	340702	341230	NCU03532	0	+	340702	341230	0.150667
Supercontig_12.3	4631534	4633728	NCU11286	0	+	4631534	4633728	0.150272
Supercontig_12.3	4655559	4656093	NCU08213	0	-	4655559	4656093	0.15
Supercontig_12.3	993915	997075	NCU07827	0	+	993915	997075	0.149508
Supercontig_12.6	936863	937990	NCU12086	0	+	936863	937990	0.148449
Supercontig_12.4	3229361	3231255	NCU04476	0	+	3229361	3231255	0.147952
Supercontig_12.4	3988309	3990013	NCU08039	0	-	3988309	3990013	0.147582
Supercontig_12.4	763646	764325	NCU04926	0	+	763646	764325	0.147143
Supercontig_12.6	238338	241210	NCU07076	0	+	238338	241210	0.146947
Supercontig_12.1	5217253	5220018	NCU03295	0	+	5217253	5220018	0.14654
Supercontig_12.5	1678433	1680079	NCU04561	0	+	1678433	1680079	0.145883
Supercontig_12.6	192354	194418	NCU07092	0	+	192354	194418	0.145476
Supercontig_12.6	3711421	3712112	NCU05112	0	+	3711421	3712112	0.144286
Supercontig_12.7	2967070	2967877	NCU02311	0	+	2967070	2967877	0.14375
Supercontig_12.1	7297107	7297678	NCU00756	0	-	7297107	7297678	0.141667
Supercontig_12.7	3762535	3763243	NCU05769	0	-	3762535	3763243	0.141428
Supercontig_12.2	1541771	1543184	NCU11108	0	-	1541771	1543184	0.141428
Supercontig_12.6	3732708	3734273	NCU05104	0	+	3732708	3734273	0.140292
Supercontig_12.4	3658264	3661136	NCU16820	0	-	3658264	3661136	0.139684
Supercontig_12.3	5261767	5264452	NCU08753	0	+	5261767	5264452	0.139073
Supercontig_12.4	707641	709996	NCU04911	0	-	707641	709996	0.137668
Supercontig_12.4	2984863	2988503	NCU06302	0	-	2984863	2988503	0.137417
Supercontig_12.1	8848771	8851409	NCU02873	0	-	8848771	8851409	0.136423
Supercontig_12.4	5114406	5116167	NCU08824	0	+	5114406	5116167	0.13638
Supercontig_12.1	1580446	1582733	NCU02042	0	-	1580446	1582733	0.136241
Supercontig_12.1	2980998	2985604	NCU02628	0	+	2980998	2985604	0.135959
Supercontig_12.1	6274776	6279789	NCU07351	0	+	6274776	6279789	0.13584
Supercontig_12.5	655581	656324	NCU16928	0	-	655581	656324	0.134821
Supercontig_12.4	639831	641006	NCU04888	0	-	639831	641006	0.134725
Supercontig_12.6	3712723	3713470	NCU05111	0	-	3712723	3713470	0.134285
Supercontig_12.3	4648489	4649239	NCU08210	0	-	4648489	4649239	0.133571
Supercontig_12.4	584451	585958	NCU04877	0	+	584451	585958	0.132667
Supercontig_12.1	6373581	6375054	NCU09875	0	+	6373581	6375054	0.132457
Supercontig_12.5	383742	384505	NCU07764	0	-	383742	384505	0.13125
Supercontig_12.4	2907627	2909306	NCU06326	0	+	2907627	2909306	0.129437
Supercontig_12.3	387020	387656	NCU05656	0	+	387020	387656	0.125
Supercontig_12.4	391745	392192	NCU07647	0	+	391745	392192	0.124
Supercontig_12.7	945768	946591	NCU09577	0	-	945768	946591	0.1225
Supercontig_12.5	5747580	5748749	NCU08932	0	-	5747580	5748749	0.122491
Supercontig_12.2	1025912	1028077	NCU03346	0	+	1025912	1028077	0.121621
Supercontig_12.2	2684696	2686715	NCU01700	0	+	2684696	2686715	0.120681
Supercontig_12.6	3925924	3935669	NCU05047	0	-	3925924	3935669	0.118849
Supercontig_12.3	4782347	4783813	NCU08252	0	+	4782347	4783813	0.118714
Supercontig_12.3	344837	345608	NCU10005	0	+	344837	345608	0.118214
Supercontig_12.1	1498417	1499287	NCU02062	0	+	1498417	1499287	0.118182
Supercontig_12.6	544174	548024	NCU04722	0	-	544174	548024	0.118015
Supercontig_12.6	467742	468262	NCU04709	0	+	467742	468262	0.118
Supercontig_12.6	209404	209713	NCU07085	0	+	209404	209713	0.1175
Supercontig_12.4	174774	177213	NCU07592	0	-	174774	177213	0.116393
Supercontig_12.5	6257835	6259251	NCU07201	0	+	6257835	6259251	0.115576
Supercontig_12.6	3744486	3745534	NCU05099	0	+	3744486	3745534	0.114545
Supercontig_12.4	719623	721029	NCU04915	0	+	719623	721029	0.113214
Supercontig_12.6	1297423	1299024	NCU17086	0	-	1297423	1299024	0.112826
Supercontig_12.3	5024301	5026908	NCU08532	0	-	5024301	5026908	0.111533
Supercontig_12.6	2704779	2706388	NCU12120	0	+	2704779	2706388	0.110611
Supercontig_12.1	8727313	8728636	NCU16474	0	-	8727313	8728636	0.110377
Supercontig_12.6	3778133	3781784	NCU05086	0	+	3778133	3781784	0.109193
Supercontig_12.1	8687060	8687732	NCU02921	0	-	8687060	8687732	0.105255
Supercontig_12.4	474486	475103	NCU04853	0	+	474486	475103	0.104751
Supercontig_12.7	3378251	3380532	NCU02195	0	+	3378251	3380532	0.104583
Supercontig_12.1	5798271	5800724	NCU09199	0	-	5798271	5800724	0.103989
Supercontig_12.6	428255	428707	NCU04700	0	+	428255	428707	0.1025
Supercontig_12.7	4046602	4048953	NCU05849	0	-	4046602	4048953	0.101151
Supercontig_12.4	5848608	5850702	NCU05179	0	-	5848608	5850702	0.095381
Supercontig_12.5	863451	865559	NCU09678	0	+	863451	865559	0.0942768
Supercontig_12.5	2889977	2891346	NCU01093	0	-	2889977	2891346	0.094057
Supercontig_12.1	1591137	1593827	NCU02039	0	+	1591137	1593827	0.0934456
Supercontig_12.5	2798482	2799704	NCU10448	0	+	2798482	2799704	0.093262
Supercontig_12.5	2928548	2933809	NCU01105	0	+	2928548	2933809	0.0927979
Supercontig_12.2	1089623	1091058	NCU03329	0	-	1089623	1091058	0.088113
Supercontig_12.1	6460421	6463240	NCU00994	0	+	6460421	6463240	0.0852333
Supercontig_12.3	4964707	4965894	NCU08548	0	-	4964707	4965894	0.084167
Supercontig_12.1	1369549	1371000	NCU02088	0	-	1369549	1371000	0.0836601
Supercontig_12.4	2141843	2144364	NCU16775	0	-	2141843	2144364	0.0807607
Supercontig_12.4	652312	653554	NCU04894	0	-	652312	653554	0.080321
Supercontig_12.2	151323	152200	NCU03580	0	+	151323	152200	0.0802959
Supercontig_12.7	3746487	3747488	NCU17270	0	+	3746487	3747488	0.08
Supercontig_12.4	3786352	3788562	NCU07979	0	+	3786352	3788562	0.0797817
Supercontig_12.1	9759596	9762612	NCU10027	0	+	9759596	9762612	0.0794912
Supercontig_12.1	91323	92593	NCU10501	0	+	91323	92593	0.078846
Supercontig_12.1	182427	185051	NCU08075	0	-	182427	185051	0.076481
Supercontig_12.1	8853834	8856018	NCU02872	0	-	8853834	8856018	0.0763642
Supercontig_12.4	353974	356880	NCU07638	0	+	353974	356880	0.075862
Supercontig_12.5	6225075	6227238	NCU07214	0	-	6225075	6227238	0.07568
Supercontig_12.5	6023507	6024661	NCU09947	0	+	6023507	6024661	0.0732033
Supercontig_12.3	4773153	4773851	NCU08248	0	+	4773153	4773851	0.072857
Supercontig_12.4	2324790	2325776	NCU07664	0	+	2324790	2325776	0.0700978
Supercontig_12.4	374191	375687	NCU07641	0	+	374191	375687	0.067333
Supercontig_12.3	3578972	3581699	NCU00362	0	+	3578972	3581699	0.066624
Supercontig_12.4	387840	389353	NCU07645	0	+	387840	389353	0.066
Supercontig_12.6	780111	780540	NCU12085	0	+	780111	780540	0.065302
Supercontig_12.6	64565	66655	NCU07124	0	-	64565	66655	0.062865
Supercontig_12.3	245252	247405	NCU09172	0	-	245252	247405	0.0622484
Supercontig_12.5	6201906	6203334	NCU07224	0	-	6201906	6203334	0.0611434
Supercontig_12.7	915888	916764	NCU09587	0	-	915888	916764	0.059861
Supercontig_12.3	5059622	5061738	NCU08521	0	-	5059622	5061738	0.0591748
Supercontig_12.6	3922008	3924168	NCU05048	0	+	3922008	3924168	0.0590041
Supercontig_12.3	4967091	4968477	NCU08547	0	-	4967091	4968477	0.057748
Supercontig_12.1	8725809	8727196	NCU02910	0	+	8725809	8727196	0.0574874
Supercontig_12.7	3736004	3737750	NCU05762	0	-	3736004	3737750	0.057222
Supercontig_12.1	8857266	8859074	NCU02870	0	-	8857266	8859074	0.056775
Supercontig_12.1	1587861	1589691	NCU02040	0	+	1587861	1589691	0.055992
Supercontig_12.2	2710998	2711762	NCU01688	0	-	2710998	2711762	0.055714
Supercontig_12.7	868482	869531	NCU10703	0	-	868482	869531	0.0550678
Supercontig_12.6	3745789	3747272	NCU05098	0	-	3745789	3747272	0.054
Supercontig_12.5	6042571	6045717	NCU09957	0	-	6042571	6045717	0.0538097
Supercontig_12.7	3599945	3601618	NCU08165	0	-	3599945	3601618	0.0530728
Supercontig_12.7	1195502	1196626	NCU09413	0	+	1195502	1196626	0.0526531
Supercontig_12.5	689348	691474	NCU08905	0	-	689348	691474	0.052293
Supercontig_12.6	3896136	3898073	NCU05056	0	-	3896136	3898073	0.0515793
Supercontig_12.4	2981240	2983126	NCU06304	0	+	2981240	2983126	0.0515567
Supercontig_12.3	4480569	4483197	NCU07531	0	-	4480569	4483197	0.0498485
Supercontig_12.5	4950339	4952900	NCU04132	0	+	4950339	4952900	0.0497002
Supercontig_12.4	3198490	3199426	NCU04488	0	-	3198490	3199426	0.0492954
Supercontig_12.1	8730642	8732504	NCU02908	0	-	8730642	8732504	0.047534
Supercontig_12.7	3775278	3777387	NCU05773	0	-	3775278	3777387	0.0472942
Supercontig_12.3	165972	167007	NCU09150	0	-	165972	167007	0.047
Supercontig_12.3	5226751	5227600	NCU08765	0	-	5226751	5227600	0.04625
Supercontig_12.3	5016033	5017866	NCU08534	0	-	5016033	5017866	0.043421
Supercontig_12.1	8860253	8862109	NCU02869	0	-	8860253	8862109	0.043157
Supercontig_12.2	3744412	3748512	NCU08705	0	+	3744412	3748512	0.0427298
Supercontig_12.1	214619	215734	NCU08085	0	+	214619	215734	0.042091
Supercontig_12.3	5056240	5057244	NCU08523	0	-	5056240	5057244	0.0405848
Supercontig_12.4	5193185	5193970	NCU08805	0	-	5193185	5193970	0.0397559
Supercontig_12.1	8710404	8712982	NCU02914	0	+	8710404	8712982	0.038846
Supercontig_12.4	3028113	3030831	NCU06286	0	-	3028113	3030831	0.036666
Supercontig_12.3	4735925	4738698	NCU08235	0	+	4735925	4738698	0.036071
Supercontig_12.5	6027729	6028640	NCU09949	0	-	6027729	6028640	0.034444
Supercontig_12.2	211543	215013	NCU03564	0	-	211543	215013	0.0340026
Supercontig_12.2	3739990	3740964	NCU08703	0	-	3739990	3740964	0.0327349
Supercontig_12.4	1808500	1811016	NCU06614	0	-	1808500	1811016	0.032717
Supercontig_12.4	340141	342668	NCU07634	0	+	340141	342668	0.0316
Supercontig_12.7	988464	989926	NCU12035	0	+	988464	989926	0.0286308
Supercontig_12.1	7113877	7116130	NCU00803	0	+	7113877	7116130	0.0280645
Supercontig_12.1	2269949	2270613	NCU01848	0	+	2269949	2270613	0.0275262
Supercontig_12.7	1684567	1685551	NCU06133	0	+	1684567	1685551	0.0272762
Supercontig_12.6	3564214	3565945	NCU17135	0	+	3564214	3565945	0.0271247
Supercontig_12.3	3734920	3738205	NCU00403	0	-	3734920	3738205	0.0267695
Supercontig_12.2	3880843	3883948	NCU08749	0	+	3880843	3883948	0.0265173
Supercontig_12.3	5130162	5131035	NCU08785	0	-	5130162	5131035	0.0241908
Supercontig_12.1	7002701	7004301	NCU00837	0	+	7002701	7004301	0.0229338
Supercontig_12.6	4159483	4162424	NCU04991	0	-	4159483	4162424	0.0207369
Supercontig_12.5	5957370	5958636	NCU09851	0	+	5957370	5958636	0.0196668
Supercontig_12.5	2115227	2118502	NCU03698	0	-	2115227	2118502	0.0195527
Supercontig_12.5	6428124	6429262	NCU07145	0	+	6428124	6429262	0.019091
Supercontig_12.6	3705730	3708016	NCU05113	0	-	3705730	3708016	0.0155673
Supercontig_12.4	789869	792552	NCU04935	0	-	789869	792552	0.012786
Supercontig_12.7	889199	889867	NCU06955	0	+	889199	889867	0.01
Supercontig_12.5	5055535	5060270	NCU04167	0	-	5055535	5060270	0.00849991
Supercontig_12.4	4315213	4315966	NCU07339	0	+	4315213	4315966	0.007249
Supercontig_12.6	4158665	4159405	NCU04992	0	+	4158665	4159405	0.006873
Supercontig_12.4	675513	676354	NCU04901	0	-	675513	676354	0.006778
Supercontig_12.6	197964	199028	NCU07090	0	-	197964	199028	0.005234
Supercontig_12.7	909492	910072	NCU09591	0	+	909492	910072	0.0044384
Supercontig_12.4	349039	351899	NCU07637	0	+	349039	351899	0.002292
Supercontig_12.1	8689574	8690371	NCU02919	0	+	8689574	8690371	0.002229
Supercontig_12.5	248778	249087	NCU07799	0	+	248778	249087	0
Supercontig_12.1	7095245	7095942	NCU00807	0	-	7095245	7095942	0
Supercontig_12.3	228015	229458	NCU09166	0	-	228015	229458	0
Supercontig_12.3	388932	390336	NCU05657	0	-	388932	390336	0
Supercontig_12.5	3417548	3417935	NCU01262	0	-	3417548	3417935	0
Supercontig_12.6	3798660	3799753	NCU12144	0	-	3798660	3799753	0
Supercontig_12.6	3496260	3496728	NCU05911	0	+	3496260	3496728	0
Supercontig_12.2	810241	810724	NCU03414	0	-	810241	810724	0
Supercontig_12.7	3824849	3825497	NCU05787	0	-	3824849	3825497	0
Supercontig_12.2	3475013	3475564	NCU08492	0	+	3475013	3475564	0
Supercontig_12.7	714756	715446	NCU12044	0	+	714756	715446	0
Supercontig_12.3	4868986	4869940	NCU08572	0	-	4868986	4869940	0
Supercontig_12.3	272106	273360	NCU09179	0	+	272106	273360	0
Supercontig_12.7	914085	914811	NCU09588	0	+	914085	914811	0
Supercontig_12.1	2185113	2185510	NCU01875	0	+	2185113	2185510	0
Supercontig_12.5	6228734	6229094	NCU07213	0	-	6228734	6229094	0
Supercontig_12.3	4675408	4676370	NCU08220	0	-	4675408	4676370	0
Supercontig_12.7	2917222	2918128	NCU02323	0	-	2917222	2918128	0
Supercontig_12.3	1678138	1679230	NCU06507	0	+	1678138	1679230	0
Supercontig_12.3	4644660	4645491	NCU08208	0	-	4644660	4645491	0
Supercontig_12.1	4362148	4362505	NCU10601	0	+	4362148	4362505	0
Supercontig_12.2	1765978	1766329	NCU06849	0	+	1765978	1766329	0
Supercontig_12.1	2426076	2427035	NCU16357	0	+	2426076	2427035	0
Supercontig_12.1	43708	44551	NCU09908	0	-	43708	44551	0
Supercontig_12.1	798218	798824	NCU09082	0	-	798218	798824	0
Supercontig_12.3	5019206	5019830	NCU08533	0	-	5019206	5019830	0
Supercontig_12.6	1599048	1599483	NCU05532	0	+	1599048	1599483	0
Supercontig_12.6	3794169	3796368	NCU05085	0	-	3794169	3796368	0
Supercontig_12.3	4809122	4810856	NCU16704	0	+	4809122	4810856	0
Supercontig_12.7	958433	959436	NCU09574	0	-	958433	959436	0
Supercontig_12.5	564304	564806	NCU09835	0	-	564304	564806	0
Supercontig_12.7	1365968	1366546	NCU09720	0	+	1365968	1366546	0
Supercontig_12.3	4780590	4781498	NCU08251	0	+	4780590	4781498	0
Supercontig_12.1	9632156	9632730	NCU08623	0	+	9632156	9632730	0
Supercontig_12.3	4983188	4984971	NCU08542	0	-	4983188	4984971	0
Supercontig_12.1	8744182	8746037	NCU02902	0	-	8744182	8746037	0
Supercontig_12.3	4673730	4674312	NCU08219	0	+	4673730	4674312	0
Supercontig_12.3	4634181	4636013	NCU08204	0	-	4634181	4636013	0
Supercontig_12.1	2182902	2183504	NCU01876	0	+	2182902	2183504	0
Supercontig_12.7	3005348	3005807	NCU02300	0	+	3005348	3005807	0
Supercontig_12.4	742597	742930	NCU04922	0	+	742597	742930	0
Supercontig_12.6	3355959	3356454	NCU05947	0	-	3355959	3356454	0
Supercontig_12.5	6223716	6224199	NCU07215	0	-	6223716	6224199	0
Supercontig_12.6	3828201	3829315	NCU05073	0	+	3828201	3829315	0
Supercontig_12.6	944915	945239	NCU04822	0	-	944915	945239	0
Supercontig_12.3	4752018	4752486	NCU08240	0	+	4752018	4752486	0
Supercontig_12.4	361633	362915	NCU07640	0	+	361633	362915	0
Supercontig_12.1	8881735	8882350	NCU02860	0	-	8881735	8882350	0
Supercontig_12.3	4649975	4652197	NCU08211	0	-	4649975	4652197	0
Supercontig_12.3	4820892	4822548	NCU08264	0	+	4820892	4822548	0
Supercontig_12.7	922025	922793	NCU09584	0	-	922025	922793	0
Supercontig_12.3	4772092	4772442	NCU08247	0	-	4772092	4772442	0
Supercontig_12.7	1350639	1351307	NCU09725	0	-	1350639	1351307	0
Supercontig_12.7	110584	111417	NCU09275	0	-	110584	111417	0
Supercontig_12.3	4657090	4658449	NCU10210	0	-	4657090	4658449	0
Supercontig_12.5	1675351	1675822	NCU04563	0	+	1675351	1675822	0
Supercontig_12.1	9689584	9690543	NCU08639	0	-	9689584	9690543	0
Supercontig_12.4	201055	202551	NCU07601	0	-	201055	202551	0
Supercontig_12.4	198402	199260	NCU07599	0	+	198402	199260	0
Supercontig_12.3	328149	328634	NCU10629	0	+	328149	328634	0
Supercontig_12.1	8879823	8880741	NCU02861	0	-	8879823	8880741	0
Supercontig_12.4	332020	334319	NCU07632	0	+	332020	334319	0
Supercontig_12.6	212907	213996	NCU07084	0	+	212907	213996	0
Supercontig_12.3	4807035	4808227	NCU08260	0	+	4807035	4808227	0
Supercontig_12.3	4826687	4827377	NCU16706	0	-	4826687	4827377	0
Supercontig_12.4	745736	746045	NCU16743	0	+	745736	746045	0
Supercontig_12.3	3189424	3190015	NCU00254	0	+	3189424	3190015	0
Supercontig_12.3	4823695	4824538	NCU08265	0	+	4823695	4824538	0
Supercontig_12.3	416217	416814	NCU05666	0	-	416217	416814	0
Supercontig_12.4	759593	760596	NCU16744	0	-	759593	760596	0
Supercontig_12.3	263454	264422	NCU09177	0	-	263454	264422	0
Supercontig_12.7	2069931	2070622	NCU11006	0	+	2069931	2070622	0
Supercontig_12.3	399176	399894	NCU05661	0	+	399176	399894	0
Supercontig_12.3	401170	401661	NCU05662	0	+	401170	401661	0
Supercontig_12.7	929690	930085	NCU12036	0	+	929690	930085	0
Supercontig_12.3	4786332	4787613	NCU08253	0	-	4786332	4787613	0
Supercontig_12.3	4927312	4929808	NCU08558	0	+	4927312	4929808	0
Supercontig_12.7	923739	924601	NCU12039	0	+	923739	924601	0
Supercontig_12.6	3898506	3899721	NCU05055	0	-	3898506	3899721	0
Supercontig_12.4	673622	673964	NCU04900	0	-	673622	673964	0
Supercontig_12.1	6266989	6268040	NCU07354	0	-	6266989	6268040	0
Supercontig_12.1	8723310	8723801	NCU16473	0	+	8723310	8723801	0
Supercontig_12.3	4626604	4626922	NCU08200	0	-	4626604	4626922	0
Supercontig_12.4	250913	251836	NCU10766	0	-	250913	251836	0
Supercontig_12.3	1545159	1546299	NCU16632	0	+	1545159	1546299	-0.0001738
Supercontig_12.4	3926737	3928456	NCU08018	0	-	3926737	3928456	-0.00037946
Supercontig_12.4	4684169	4685401	NCU06965	0	-	4684169	4685401	-0.00205983
Supercontig_12.6	3950401	3952344	NCU05043	0	-	3950401	3952344	-0.00217695
Supercontig_12.4	3858333	3858934	NCU16825	0	-	3858333	3858934	-0.0033382
Supercontig_12.5	3767239	3769039	NCU01358	0	+	3767239	3769039	-0.0036747
Supercontig_12.1	8863095	8865693	NCU02868	0	-	8863095	8865693	-0.005542
Supercontig_12.7	1201445	1203002	NCU09411	0	-	1201445	1203002	-0.0072924
Supercontig_12.5	1221923	1223579	NCU04676	0	+	1221923	1223579	-0.00887764
Supercontig_12.5	5964224	5966551	NCU09854	0	-	5964224	5966551	-0.0106354
Supercontig_12.2	2303528	2307573	NCU01819	0	-	2303528	2307573	-0.0111323
Supercontig_12.2	337788	340145	NCU03533	0	+	337788	340145	-0.0113844
Supercontig_12.5	5264727	5267875	NCU04223	0	-	5264727	5267875	-0.0122145
Supercontig_12.1	257492	259361	NCU08101	0	+	257492	259361	-0.012498
Supercontig_12.3	4788657	4789684	NCU08254	0	+	4788657	4789684	-0.013577
Supercontig_12.1	264035	265388	NCU08103	0	-	264035	265388	-0.014478
Supercontig_12.3	2296471	2299365	NCU00017	0	-	2296471	2299365	-0.0149329
Supercontig_12.3	1537921	1540471	NCU06474	0	+	1537921	1540471	-0.01647
Supercontig_12.7	90081	93835	NCU09282	0	+	90081	93835	-0.0171925
Supercontig_12.6	3832860	3834102	NCU05071	0	-	3832860	3834102	-0.0175545
Supercontig_12.6	3802901	3803725	NCU05082	0	-	3802901	3803725	-0.022422
Supercontig_12.1	8684590	8685768	NCU02922	0	+	8684590	8685768	-0.022748
Supercontig_12.2	4230922	4238486	NCU09357	0	+	4230922	4238486	-0.0251254
Supercontig_12.1	8779812	8781974	NCU02894	0	-	8779812	8781974	-0.0280015
Supercontig_12.4	108981	109942	NCU09664	0	-	108981	109942	-0.032914
Supercontig_12.1	3057736	3059751	NCU02648	0	-	3057736	3059751	-0.0372026
Supercontig_12.4	1391486	1392974	NCU07907	0	+	1391486	1392974	-0.0400782
Supercontig_12.4	617560	619608	NCU04883	0	-	617560	619608	-0.0411808
Supercontig_12.6	3889493	3891758	NCU05059	0	+	3889493	3891758	-0.041458
Supercontig_12.7	1695980	1698202	NCU06130	0	+	1695980	1698202	-0.0415241
Supercontig_12.5	640868	641662	NCU08917	0	-	640868	641662	-0.043432
Supercontig_12.5	454320	458167	NCU07743	0	+	454320	458167	-0.0437498
Supercontig_12.4	658756	660725	NCU04896	0	-	658756	660725	-0.048149
Supercontig_12.2	3415508	3417426	NCU08510	0	+	3415508	3417426	-0.0510539
Supercontig_12.6	1309223	1310286	NCU05618	0	+	1309223	1310286	-0.0517487
Supercontig_12.1	547789	548753	NCU07462	0	-	547789	548753	-0.052082
Supercontig_12.4	4573210	4577202	NCU07268	0	+	4573210	4577202	-0.0526228
Supercontig_12.3	4652961	4654746	NCU08212	0	-	4652961	4654746	-0.052974
Supercontig_12.6	3341266	3343308	NCU05952	0	-	3341266	3343308	-0.0531667
Supercontig_12.3	4778022	4779106	NCU08250	0	+	4778022	4779106	-0.0549817
Supercontig_12.5	6152071	6153094	NCU17044	0	+	6152071	6153094	-0.0581157
Supercontig_12.6	3645983	3647731	NCU05131	0	+	3645983	3647731	-0.0619754
Supercontig_12.1	7494615	7496064	NCU00701	0	+	7494615	7496064	-0.0654661
Supercontig_12.3	1546924	1547737	NCU16633	0	+	1546924	1547737	-0.066087
Supercontig_12.7	3378279	3384319	NCU02194	0	-	3378279	3384319	-0.0679679
Supercontig_12.1	6958973	6959369	NCU00851	0	+	6958973	6959369	-0.068447
Supercontig_12.1	9606407	9606944	NCU08613	0	-	9606407	9606944	-0.068877
Supercontig_12.2	4300569	4301915	NCU09765	0	-	4300569	4301915	-0.070132
Supercontig_12.4	562856	569177	NCU04871	0	-	562856	569177	-0.0720395
Supercontig_12.2	3573868	3576841	NCU08456	0	+	3573868	3576841	-0.0723184
Supercontig_12.7	3747717	3750205	NCU17271	0	-	3747717	3750205	-0.073619
Supercontig_12.6	1002425	1005061	NCU04835	0	+	1002425	1005061	-0.0736494
Supercontig_12.5	207348	209381	NCU07811	0	+	207348	209381	-0.0788301
Supercontig_12.4	4675149	4678788	NCU06963	0	+	4675149	4678788	-0.0795891
Supercontig_12.2	3036384	3038166	NCU01577	0	-	3036384	3038166	-0.0823325
Supercontig_12.3	4447414	4449005	NCU07538	0	-	4447414	4449005	-0.084038
Supercontig_12.2	3951461	3952459	NCU08405	0	-	3951461	3952459	-0.0841713
Supercontig_12.6	3947103	3949356	NCU05044	0	+	3947103	3949356	-0.0870916
Supercontig_12.3	3218738	3220987	NCU00265	0	-	3218738	3220987	-0.0888024
Supercontig_12.6	151703	153543	NCU12068	0	+	151703	153543	-0.0896627
Supercontig_12.7	925044	925845	NCU17180	0	+	925044	925845	-0.089689
Supercontig_12.7	2849000	2850631	NCU02342	0	+	2849000	2850631	-0.0905643
Supercontig_12.4	3432034	3434327	NCU04418	0	-	3432034	3434327	-0.0909728
Supercontig_12.5	2800172	2800478	NCU10449	0	+	2800172	2800478	-0.0913614
Supercontig_12.6	2672207	2674597	NCU03868	0	-	2672207	2674597	-0.105848
Supercontig_12.1	6243419	6244337	NCU16411	0	-	6243419	6244337	-0.110625
Supercontig_12.1	843474	847155	NCU09097	0	+	843474	847155	-0.11287
Supercontig_12.2	1478322	1482021	NCU05385	0	-	1478322	1482021	-0.112912
Supercontig_12.7	4168311	4170729	NCU05887	0	-	4168311	4170729	-0.114988
Supercontig_12.1	188530	189595	NCU08077	0	-	188530	189595	-0.120299
Supercontig_12.3	3717584	3721904	NCU00398	0	+	3717584	3721904	-0.126908
Supercontig_12.1	1283562	1284354	NCU16333	0	+	1283562	1284354	-0.130338
Supercontig_12.6	3748066	3749657	NCU05097	0	-	3748066	3749657	-0.131402
Supercontig_12.3	967897	970816	NCU07816	0	+	967897	970816	-0.132618
Supercontig_12.3	4726808	4727471	NCU08233	0	+	4726808	4727471	-0.133389
Supercontig_12.5	1849351	1849672	NCU03614	0	-	1849351	1849672	-0.134019
Supercontig_12.1	216104	216521	NCU08086	0	-	216104	216521	-0.136894
Supercontig_12.3	3427065	3428492	NCU00319	0	-	3427065	3428492	-0.144381
Supercontig_12.5	366037	368701	NCU07769	0	-	366037	368701	-0.145693
Supercontig_12.6	3578036	3579231	NCU05147	0	+	3578036	3579231	-0.147174
Supercontig_12.6	3725597	3727005	NCU05106	0	+	3725597	3727005	-0.147548
Supercontig_12.4	4416839	4417658	NCU16852	0	-	4416839	4417658	-0.148243
Supercontig_12.2	437171	439667	NCU16503	0	-	437171	439667	-0.150796
Supercontig_12.1	988543	989478	NCU16325	0	+	988543	989478	-0.153376
Supercontig_12.5	6232860	6234598	NCU07210	0	-	6232860	6234598	-0.153839
Supercontig_12.1	5468410	5470339	NCU09140	0	+	5468410	5470339	-0.156443
Supercontig_12.3	2844136	2847977	NCU00161	0	+	2844136	2847977	-0.157344
Supercontig_12.7	4011457	4012240	NCU17281	0	+	4011457	4012240	-0.158394
Supercontig_12.6	3702656	3704646	NCU05114	0	+	3702656	3704646	-0.162297
Supercontig_12.4	226373	227031	NCU07606	0	+	226373	227031	-0.164638
Supercontig_12.3	4993940	4995464	NCU08538	0	+	4993940	4995464	-0.164683
Supercontig_12.3	427249	428547	NCU05670	0	-	427249	428547	-0.164744
Supercontig_12.2	1834034	1836430	NCU06833	0	+	1834034	1836430	-0.165388
Supercontig_12.3	5143943	5144505	NCU08781	0	+	5143943	5144505	-0.16742
Supercontig_12.3	4725646	4726429	NCU16701	0	-	4725646	4726429	-0.169044
Supercontig_12.6	4020775	4022542	NCU05025	0	-	4020775	4022542	-0.169768
Supercontig_12.7	3666018	3667359	NCU08183	0	+	3666018	3667359	-0.172811
Supercontig_12.7	202487	206606	NCU09441	0	-	202487	206606	-0.174121
Supercontig_12.7	677886	678677	NCU06890	0	+	677886	678677	-0.174225
Supercontig_12.6	3466965	3468820	NCU05921	0	-	3466965	3468820	-0.1795
Supercontig_12.5	2770232	2771298	NCU01051	0	-	2770232	2771298	-0.183497
Supercontig_12.1	4123069	4126293	NCU09810	0	+	4123069	4126293	-0.193017
Supercontig_12.1	5185905	5189363	NCU16394	0	+	5185905	5189363	-0.193527
Supercontig_12.5	6254917	6256671	NCU07202	0	+	6254917	6256671	-0.19656
Supercontig_12.3	4995733	5000429	NCU08537	0	-	4995733	5000429	-0.196791
Supercontig_12.3	425597	426575	NCU05669	0	-	425597	426575	-0.19692
Supercontig_12.4	5941404	5943417	NCU10039	0	+	5941404	5943417	-0.197813
Supercontig_12.4	3922837	3924026	NCU08016	0	+	3922837	3924026	-0.204268
Supercontig_12.6	3762870	3763325	NCU05092	0	+	3762870	3763325	-0.207701
Supercontig_12.1	4733715	4734648	NCU03152	0	+	4733715	4734648	-0.209649
Supercontig_12.1	2206689	2207912	NCU01867	0	-	2206689	2207912	-0.212718
Supercontig_12.5	2709405	2709933	NCU01025	0	+	2709405	2709933	-0.213796
Supercontig_12.1	3638093	3640580	NCU09360	0	+	3638093	3640580	-0.216422
Supercontig_12.1	4417207	4419689	NCU03067	0	-	4417207	4419689	-0.216614
Supercontig_12.1	9647308	9649735	NCU08629	0	+	9647308	9649735	-0.21953
Supercontig_12.7	1356914	1358712	NCU09723	0	+	1356914	1358712	-0.220794
Supercontig_12.5	4939840	4941687	NCU04129	0	+	4939840	4941687	-0.225751
Supercontig_12.5	1960512	1965066	NCU03650	0	+	1960512	1965066	-0.226755
Supercontig_12.1	8763620	8767624	NCU02897	0	-	8763620	8767624	-0.228592
Supercontig_12.1	9686293	9688284	NCU08638	0	+	9686293	9688284	-0.228931
Supercontig_12.1	2916446	2919682	NCU02613	0	+	2916446	2919682	-0.22989
Supercontig_12.1	8499149	8501238	NCU02989	0	+	8499149	8501238	-0.230149
Supercontig_12.4	3194090	3195492	NCU04490	0	-	3194090	3195492	-0.233267
Supercontig_12.3	3187055	3188222	NCU15830	0	+	3187055	3188222	-0.235339
Supercontig_12.4	3918123	3918402	NCU08014	0	+	3918123	3918402	-0.236346
Supercontig_12.3	4971190	4972902	NCU08545	0	-	4971190	4972902	-0.242398
Supercontig_12.4	3932912	3936702	NCU08020	0	-	3932912	3936702	-0.243231
Supercontig_12.1	9632833	9635437	NCU08624	0	-	9632833	9635437	-0.243387
Supercontig_12.1	2491511	2493284	NCU10933	0	+	2491511	2493284	-0.247049
Supercontig_12.1	6272569	6274575	NCU07352	0	-	6272569	6274575	-0.249794
Supercontig_12.6	3573080	3576147	NCU05149	0	+	3573080	3576147	-0.250241
Supercontig_12.5	6377017	6377882	NCU17051	0	+	6377017	6377882	-0.258139
Supercontig_12.4	3337002	3344040	NCU04444	0	-	3337002	3344040	-0.258175
Supercontig_12.3	1380694	1384660	NCU06428	0	-	1380694	1384660	-0.265042
Supercontig_12.5	2321834	2326042	NCU03758	0	-	2321834	2326042	-0.27027
Supercontig_12.4	69649	71006	NCU16719	0	-	69649	71006	-0.272824
Supercontig_12.1	8673828	8675691	NCU02926	0	+	8673828	8675691	-0.282161
Supercontig_12.5	4588084	4589430	NCU17016	0	+	4588084	4589430	-0.283186
Supercontig_12.1	3712524	3714202	NCU10059	0	+	3712524	3714202	-0.28401
Supercontig_12.4	1091409	1092518	NCU16750	0	+	1091409	1092518	-0.291868
Supercontig_12.4	1426446	1432506	NCU07894	0	-	1426446	1432506	-0.292937
Supercontig_12.1	7451776	7453525	NCU00716	0	+	7451776	7453525	-0.293831
Supercontig_12.3	5269830	5270939	NCU11292	0	-	5269830	5270939	-0.295489
Supercontig_12.6	145092	145529	NCU07109	0	-	145092	145529	-0.298323
Supercontig_12.2	2604052	2604507	NCU01734	0	-	2604052	2604507	-0.301648
Supercontig_12.1	246886	247478	NCU16307	0	-	246886	247478	-0.317846
Supercontig_12.1	4126096	4128475	NCU09811	0	-	4126096	4128475	-0.318881
Supercontig_12.7	4166231	4167943	NCU05886	0	+	4166231	4167943	-0.326007
Supercontig_12.3	29170	30638	NCU09519	0	+	29170	30638	-0.339069
Supercontig_12.3	599367	600708	NCU05712	0	-	599367	600708	-0.350935
Supercontig_12.1	937785	943577	NCU02184	0	+	937785	943577	-0.351213
Supercontig_12.5	6100091	6100997	NCU17043	0	-	6100091	6100997	-0.35734
Supercontig_12.7	4013050	4014106	NCU05839	0	+	4013050	4014106	-0.35792
Supercontig_12.6	26615	28474	NCU17055	0	-	26615	28474	-0.360844
Supercontig_12.5	6025495	6026290	NCU09948	0	+	6025495	6026290	-0.361087
Supercontig_12.6	1272197	1273726	NCU05629	0	-	1272197	1273726	-0.364261
Supercontig_12.6	2752324	2754182	NCU03848	0	-	2752324	2754182	-0.366147
Supercontig_12.5	1417819	1422132	NCU04628	0	-	1417819	1422132	-0.383877
Supercontig_12.7	1540621	1542518	NCU04532	0	-	1540621	1542518	-0.39969
Supercontig_12.7	3668350	3670374	NCU08185	0	-	3668350	3670374	-0.401555
Supercontig_12.4	22742	24429	NCU09640	0	-	22742	24429	-0.406624
Supercontig_12.3	292002	295031	NCU09188	0	+	292002	295031	-0.420144
Supercontig_12.6	3917965	3920169	NCU05049	0	+	3917965	3920169	-0.426519
Supercontig_12.1	328657	330088	NCU08116	0	-	328657	330088	-0.440769
Supercontig_12.1	34980	39245	NCU09906	0	+	34980	39245	-0.461648
Supercontig_12.6	233060	236210	NCU07077	0	+	233060	236210	-0.47314
Supercontig_12.4	3313874	3316683	NCU04451	0	-	3313874	3316683	-0.47435
Supercontig_12.7	492744	494136	NCU09061	0	-	492744	494136	-0.475833
Supercontig_12.7	4015745	4018478	NCU05840	0	+	4015745	4018478	-0.476933
Supercontig_12.1	8714259	8717710	NCU02913	0	-	8714259	8717710	-0.479561
Supercontig_12.2	694834	697789	NCU03444	0	-	694834	697789	-0.485289
Supercontig_12.6	3364882	3365627	NCU05946	0	-	3364882	3365627	-0.495051
Supercontig_12.4	3004976	3015599	NCU06294	0	+	3004976	3015599	-0.50364
Supercontig_12.1	4289896	4292334	NCU09311	0	+	4289896	4292334	-0.518959
Supercontig_12.5	2788249	2790379	NCU01058	0	-	2788249	2790379	-0.523294
Supercontig_12.5	390786	392849	NCU07761	0	+	390786	392849	-0.525223
Supercontig_12.1	1853042	1855879	NCU01961	0	+	1853042	1855879	-0.533118
Supercontig_12.5	6035120	6038202	NCU09954	0	+	6035120	6038202	-0.536888
Supercontig_12.4	773884	775337	NCU04928	0	-	773884	775337	-0.553308
Supercontig_12.2	3837746	3840081	NCU08737	0	+	3837746	3840081	-0.555739
Supercontig_12.5	1240121	1242530	NCU04672	0	-	1240121	1242530	-0.555928
Supercontig_12.4	4305220	4307474	NCU07342	0	+	4305220	4307474	-0.55876
Supercontig_12.1	4734886	4735838	NCU16387	0	+	4734886	4735838	-0.559776
Supercontig_12.1	2640447	2644086	NCU02531	0	-	2640447	2644086	-0.566324
Supercontig_12.6	3800073	3802482	NCU05083	0	-	3800073	3802482	-0.572761
Supercontig_12.6	549008	550710	NCU04723	0	-	549008	550710	-0.576017
Supercontig_12.6	3900071	3906576	NCU05054	0	-	3900071	3906576	-0.57602
Supercontig_12.1	7714559	7717622	NCU00646	0	+	7714559	7717622	-0.581893
Supercontig_12.1	549632	552479	NCU07461	0	-	549632	552479	-0.588109
Supercontig_12.4	3410233	3412317	NCU04424	0	-	3410233	3412317	-0.588576
Supercontig_12.5	450695	451220	NCU07744	0	+	450695	451220	-0.595029
Supercontig_12.3	1031458	1035777	NCU07837	0	+	1031458	1035777	-0.600334
Supercontig_12.4	3930123	3932347	NCU08019	0	+	3930123	3932347	-0.620722
Supercontig_12.2	439577	441954	NCU03507	0	-	439577	441954	-0.629331
Supercontig_12.2	4317186	4321936	NCU09760	0	+	4317186	4321936	-0.631835
Supercontig_12.7	4019079	4021194	NCU05841	0	+	4019079	4021194	-0.67807
Supercontig_12.1	186039	188208	NCU08076	0	+	186039	188208	-0.684122
Supercontig_12.2	4312938	4316864	NCU10809	0	-	4312938	4316864	-0.719971
Supercontig_12.4	188781	189978	NCU07596	0	+	188781	189978	-0.724512
Supercontig_12.7	201398	202463	NCU09440	0	-	201398	202463	-0.735087
Supercontig_12.1	8718767	8722839	NCU16472	0	+	8718767	8722839	-0.765111
Supercontig_12.5	3842094	3846441	NCU01382	0	-	3842094	3846441	-0.775451
Supercontig_12.5	2795947	2797021	NCU01061	0	+	2795947	2797021	-0.779544
Supercontig_12.4	5353679	5359511	NCU05316	0	-	5353679	5359511	-0.787999
Supercontig_12.3	1623486	1625633	NCU16638	0	+	1623486	1625633	-0.79757
Supercontig_12.1	2861078	2862253	NCU02598	0	-	2861078	2862253	-0.813742
Supercontig_12.5	4423643	4426081	NCU06731	0	-	4423643	4426081	-0.869643
Supercontig_12.3	965450	967346	NCU07815	0	+	965450	967346	-0.872193
Supercontig_12.5	446098	451011	NCU07745	0	-	446098	451011	-0.902552
Supercontig_12.3	260695	262549	NCU09176	0	+	260695	262549	-0.936103
Supercontig_12.2	3570904	3572798	NCU08457	0	+	3570904	3572798	-0.983722
Supercontig_12.3	282888	285185	NCU09185	0	-	282888	285185	-0.985407
Supercontig_12.5	394273	396048	NCU07760	0	+	394273	396048	-0.989059
Supercontig_12.1	8399367	8400792	NCU03026	0	+	8399367	8400792	-1.0214
Supercontig_12.5	2790428	2792645	NCU01059	0	-	2790428	2792645	-1.06855
Supercontig_12.5	5244450	5246447	NCU04218	0	+	5244450	5246447	-1.12761
Supercontig_12.3	1554708	1555852	NCU06480	0	+	1554708	1555852	-1.17321
Supercontig_12.6	4144716	4146414	NCU04997	0	+	4144716	4146414	-1.19713
Supercontig_12.1	8885161	8893624	NCU02858	0	-	8885161	8893624	-1.20901
Supercontig_12.4	3166094	3168588	NCU04499	0	-	3166094	3168588	-1.26133
Supercontig_12.1	991776	993756	NCU02174	0	+	991776	993756	-1.27321
Supercontig_12.4	6445	8374	NCU09636	0	+	6445	8374	-1.3464
Supercontig_12.1	8902055	8903806	NCU02855	0	-	8902055	8903806	-1.39084
Supercontig_12.4	248760	250797	NCU07610	0	+	248760	250797	-1.49724
Supercontig_12.6	78239	94699	NCU07119	0	-	78239	94699	-2.22569
Supercontig_12.6	1274354	1274963	NCU05628	0	-	1274354	1274963	-2.26703
Supercontig_12.7	4021776	4024008	NCU05842	0	-	4021776	4024008	-2.84463
Supercontig_12.2	1152276	1154521	NCU16528	0	-	1152276	1154521	-5.08957
